# Supplementary material for: Behavioral signature of intraspecific competition and density dependence in colony-breeding marine predators
Source: Ecol Evol. 2013 Sep 12;3(11):3838–54. doi: 10.1002/ece3.754 (PMC3810878; doi:10.1002/ece3.754)
Supplement: Supplementary file 2 [file ece30003-3838-SD2.tar]

Archive with 6 entries (6 files):
- m_kernel_are.m
- a_yoyssrand_e.m
- adultsrandprep_august.csv
- yoyprep_august.csv
- runayoy_kernelrand_e.m
- run_kernel_anomoly.m
