# Supplementary material for: Behavioral signature of intraspecific competition and density dependence in colony-breeding marine predators
Source: Ecol Evol. 2013 Sep 12;3(11):3838–54. doi: 10.1002/ece3.754 (PMC3810878; doi:10.1002/ece3.754)
Supplement: Supplementary file 2 [file ece30003-3838-SD2.tar › m_kernel_are.m]

function [f_a,a,b]=m_kernel_a(x,y,h,res, maxy, miny, maxx, minx)
%calculates adaptive kernel density f_a and plots both kernel and adaptive kernel

%determine minimum dimension of data and step size
%maxy = 50.25; 
%miny = 40.5; 
%maxx = -57; 
%minx = -70; 


%maxx = max(x)
%minx = min(x)
%maxy = max(y)
%miny = min(y)


Dx=maxx-minx;
Dy=maxy-miny;
if min(Dx,Dy)==Dx
    Ra=(maxx-minx+1)/res;           %Ra=grid step size
else
    Ra=(maxy-miny+1)/res;
end

%set grid with 10% buffer around outer data points
xfla=(maxx-minx)/5;
yfla=(maxy-miny)/5;
grid_C=(minx-xfla):Ra:(maxx+xfla);          
grid_R=(miny-yfla):Ra:(maxy+yfla);

%calculate kernel density
n=length(x);                           
f=zeros(length(grid_R),length(grid_C));
for C=1:length(grid_C)
    for R=1:length(grid_R)
         d=sqrt((grid_C(C)*ones(1,n)-x').^2+(grid_R(R)*ones(1,n)-y').^2);
         f(R,C)=(1/(2*pi*n*h^2))*sum(exp((-d.^2)/(2*h^2)));
    end
end

%calculate adaptive kernel density
f_a=zeros(length(grid_R),length(grid_C));
g=exp((1/n)*sum(log(diag(f(round((y-grid_R(1))/Ra)+1,round((x-grid_C(1))/Ra)+1)))));
L=(diag(f(round((y-grid_R(1))/Ra)+1,round((x-grid_C(1))/Ra)+1))/g).^(-1/2);
h_a=h*L;
for C=1:length(grid_C)
    for R=1:length(grid_R)
         d=sqrt((grid_C(C)*ones(1,n)-x').^2+(grid_R(R)*ones(1,n)-y').^2);
         f_a(R,C)=(1/(2*pi*n))*sum((1./h_a.^2).*exp((-d.^2)'./(2*h_a.^2)));
    end
end

fla=[.015 .1 .2 .3 .4 .5 .75];  %i.e. .01 corresponds to the 99% contour interval 
%v=fla*max(max(f));
v_a=fla*max(max(f_a));
[a,b]=meshgrid(grid_C,grid_R);
