# Supplementary material for: Behavioral signature of intraspecific competition and density dependence in colony-breeding marine predators
Source: Ecol Evol. 2013 Sep 12;3(11):3838–54. doi: 10.1002/ece3.754 (PMC3810878; doi:10.1002/ece3.754)
Supplement: Supplementary file 2 [file ece30003-3838-SD2.tar › a_yoyssrand_e.m]

function [pvalue, rmtrix] = a_yoyssrand_e(nsamp,month)
tic

rmtrix = zeros(nsamp,3);
for i = 1:nsamp
    
[oarea, farea, marea] = runayoy_kernelrand_e(month, 1);   % second input is the randp switch, if 0 will produce a plot with real data, if 1 will produce random result

fo=farea;
mo=marea;
oo=oarea;

rmtrix(i,1) = fo;
rmtrix(i,2) = mo;
rmtrix(i,3) = oo;

end

%determine true overlap & compare to list of random overlaps

randolap = rmtrix(:,3);

[oarea, farea, marea] = runayoy_kernelrand_e(month, 0);

trueolap=oarea;
frange=farea;
mrange=marea;


pvalue = (length(find(trueolap>randolap)))/(length(rmtrix)+1)

     
toc
