# Supplementary material for: Behavioral signature of intraspecific competition and density dependence in colony-breeding marine predators
Source: Ecol Evol. 2013 Sep 12;3(11):3838–54. doi: 10.1002/ece3.754 (PMC3810878; doi:10.1002/ece3.754)
Supplement: Supplementary file 2 [file ece30003-3838-SD2.tar › adultsrandprep_august.csv]

lat	long	bmode	bmean			month	sealid	emptya	bscale	depth	distance	atsable	sedtype	sex	fromshore	nearshore	doy	clmeanlat	clsdlat	cllat2	cllat25	cllat50	cllat75	cllat97	cllonmen	clsdlon	cllon2	cllon25	cllon50	cllon75	cllon97
-59.96	43.9	1	1.02	1	1	8	7368	0	0.98	-42	3.41	1	10	2	3.41	1	213	43.9	0.04	43.82	43.87	43.9	43.93	43.97	-59.97	0.05	-60.06	-60	-59.96	-59.93	-59.88
-59.96	43.89	1	1.04	1	1	8	7368	0	0.97	-42	4.5	1	10	2	4.5	1	216	43.89	0.04	43.82	43.86	43.89	43.91	43.96	-59.95	0.04	-60.04	-59.98	-59.96	-59.93	-59.87
-60.01	43.97	1	1.02	1	1	8	7368	0	0.98	-1	4.48	1	10	2	4.48	1	220	43.97	0.04	43.89	43.94	43.97	43.99	44.04	-60.01	0.04	-60.1	-60.04	-60.01	-59.98	-59.93
-60.07	43.9	1	1.03	1	1	8	7368	0	0.98	-50	3.9	1	10	2	3.9	1	224	43.9	0.03	43.84	43.88	43.9	43.92	43.96	-60.07	0.04	-60.15	-60.1	-60.07	-60.05	-60
-60.03	43.9	1	1.02	1	1	8	7368	0	0.97	-2	3.51	1	10	2	3.51	1	228	43.9	0.04	43.82	43.87	43.9	43.93	43.98	-60.03	0.04	-60.12	-60.06	-60.03	-60	-59.95
-60.04	43.9	1	1.02	1	1	8	7368	0	0.98	-4	3.52	1	10	2	3.52	1	237	43.9	0.04	43.82	43.87	43.9	43.93	43.98	-60.04	0.05	-60.14	-60.07	-60.04	-60.01	-59.94
-60.05	43.9	1	1.02	1	1	8	7368	0	0.98	-4	3.58	1	10	2	3.58	1	238	43.89	0.04	43.82	43.87	43.9	43.92	43.97	-60.05	0.04	-60.13	-60.08	-60.05	-60.02	-59.97
-60.03	43.96	1	1.02	1	1	8	996122	0	0.98	-1	3.3	1	10	2	3.3	1	213	43.96	0.04	43.88	43.93	43.96	43.99	44.05	-60.04	0.06	-60.15	-60.07	-60.03	-59.99	-59.93
-59.98	43.96	1	1.1	1	1	8	7384	0	0.73	-1	3.36	1	10	2	3.36	1	213	43.96	0.05	43.86	43.92	43.96	43.99	44.05	-59.98	0.08	-60.14	-60.03	-59.98	-59.92	-59.82
-60	43.97	1	1.18	1	1	8	7384	0	0.61	-1	4.61	1	10	2	4.61	1	214	43.97	0.05	43.86	43.94	43.97	44.01	44.08	-60	0.07	-60.15	-60.05	-60	-59.95	-59.85
-60.08	44.46	1	1.11	1	1	8	7384	0	0.96	-126	56.33	0	8	2	56.33	0	215	44.46	0.05	44.34	44.43	44.46	44.49	44.55	-60.08	0.06	-60.2	-60.12	-60.08	-60.04	-59.96
-60.14	44.38	1	1.06	1	1	8	7384	0	0.93	-176	47.33	0	8	2	47.33	0	216	44.39	0.04	44.32	44.36	44.38	44.41	44.47	-60.14	0.04	-60.21	-60.17	-60.14	-60.12	-60.07
-60.09	44.44	1	1.05	1	1	8	7384	0	0.97	-109	54.06	0	8	2	54.06	0	216	44.44	0.04	44.37	44.41	44.44	44.46	44.5	-60.1	0.04	-60.18	-60.12	-60.09	-60.07	-60.01
-60.22	44.38	1	1.07	1	1	8	7384	0	0.97	-170	47.92	0	8	2	47.92	0	216	44.38	0.04	44.3	44.35	44.38	44.4	44.45	-60.22	0.05	-60.31	-60.25	-60.22	-60.19	-60.12
-60.21	44.35	1	1.03	1	1	8	7384	0	0.98	-195	44.49	0	10	2	44.49	0	217	44.35	0.04	44.28	44.33	44.35	44.38	44.42	-60.21	0.04	-60.29	-60.24	-60.21	-60.18	-60.13
-60.16	44.4	1	1.03	1	1	8	7384	0	0.73	-115	49.62	0	8	2	49.62	0	217	44.41	0.05	44.31	44.37	44.4	44.44	44.5	-60.16	0.05	-60.26	-60.2	-60.16	-60.13	-60.06
-60.3	44.41	1	1.02	1	1	8	7384	0	0.95	-69	52.54	0	10	2	52.54	0	217	44.41	0.04	44.33	44.38	44.41	44.44	44.49	-60.3	0.05	-60.39	-60.33	-60.3	-60.27	-60.21
-60.16	44.34	1	1.27	1	1	8	7384	0	0.9	-221	42.95	0	8	2	42.95	0	218	44.34	0.04	44.27	44.32	44.34	44.37	44.41	-60.16	0.04	-60.24	-60.19	-60.16	-60.13	-60.08
-60.11	44.32	1	1.05	1	1	8	7384	0	0.92	-186	40.65	0	10	2	40.65	0	218	44.32	0.06	44.2	44.28	44.32	44.36	44.44	-60.1	0.09	-60.26	-60.16	-60.11	-60.04	-59.91
-60.14	44.4	1	1.1	1	1	8	7384	0	0.93	-115	49.55	0	8	2	49.55	0	218	44.4	0.04	44.32	44.37	44.4	44.43	44.48	-60.14	0.05	-60.24	-60.18	-60.14	-60.11	-60.03
-60.1	44.44	1	1.08	1	1	8	7384	0	0.94	-109	54.03	0	8	2	54.03	0	219	44.44	0.04	44.36	44.41	44.44	44.46	44.52	-60.1	0.04	-60.19	-60.13	-60.1	-60.08	-60.02
-60.12	44.45	1	1.07	1	1	8	7384	0	0.91	-125	55.1	0	8	2	55.1	0	219	44.45	0.03	44.39	44.43	44.45	44.47	44.51	-60.12	0.04	-60.2	-60.15	-60.12	-60.1	-60.03
-60.08	44.47	1	1.06	1	1	8	7384	0	0.93	-126	57.44	0	8	2	57.44	0	219	44.47	0.05	44.37	44.43	44.47	44.5	44.57	-60.08	0.05	-60.18	-60.11	-60.08	-60.05	-59.99
-60.07	44.44	1	1.09	1	1	8	7384	0	0.94	-109	54.17	0	8	2	54.17	0	220	44.44	0.04	44.37	44.41	44.44	44.46	44.51	-60.08	0.05	-60.18	-60.11	-60.07	-60.04	-59.98
-60.01	44.4	1	1.07	1	1	8	7384	0	0.95	-158	49.65	0	8	2	49.65	0	220	44.4	0.04	44.32	44.37	44.4	44.42	44.47	-60.01	0.04	-60.09	-60.03	-60.01	-59.98	-59.92
-60.02	44.39	1	1.07	1	1	8	7384	0	0.93	-158	49.07	0	10	2	49.07	0	220	44.39	0.04	44.31	44.36	44.39	44.42	44.48	-60.03	0.05	-60.11	-60.06	-60.02	-60	-59.94
-60.03	44.45	1	1.05	1	1	8	7384	0	0.9	-133	55.3	0	8	2	55.3	0	221	44.45	0.05	44.36	44.42	44.45	44.49	44.55	-60.03	0.06	-60.15	-60.07	-60.03	-59.99	-59.9
-59.95	44.45	1	1.07	1	1	8	7384	0	0.96	-155	52.36	0	10	2	52.36	0	221	44.44	0.04	44.37	44.42	44.45	44.47	44.52	-59.95	0.05	-60.05	-59.98	-59.95	-59.92	-59.86
-60.1	44.52	1	1.1	1	1	8	7384	0	0.99	-33	62.93	0	8	2	62.93	0	221	44.52	0.03	44.46	44.5	44.52	44.55	44.59	-60.1	0.03	-60.17	-60.12	-60.1	-60.08	-60.03
-60.13	44.5	1	1.04	1	1	8	7384	0	0.99	-115	60.67	0	8	2	60.67	0	222	44.51	0.04	44.43	44.48	44.5	44.53	44.58	-60.13	0.05	-60.23	-60.16	-60.13	-60.1	-60.03
-60.08	44.46	1	1.02	1	1	8	7384	0	0.97	-126	56.33	0	8	2	56.33	0	222	44.46	0.03	44.4	44.44	44.46	44.48	44.52	-60.08	0.03	-60.15	-60.11	-60.08	-60.06	-60.01
-60.15	44.53	1	1.01	1	1	8	7384	0	0.94	-50	64.04	0	8	2	64.04	0	222	44.53	0.03	44.46	44.5	44.53	44.55	44.59	-60.15	0.05	-60.24	-60.18	-60.15	-60.11	-60.05
-60.05	44.49	1	1.03	1	1	8	7384	0	0.97	-127	59.86	0	8	2	59.86	0	223	44.49	0.04	44.41	44.46	44.49	44.52	44.58	-60.05	0.06	-60.16	-60.09	-60.05	-60.02	-59.95
-60.1	44.48	1	1.06	1	1	8	7384	0	0.97	-133	58.48	0	8	2	58.48	0	223	44.47	0.04	44.39	44.45	44.48	44.5	44.56	-60.1	0.06	-60.21	-60.13	-60.1	-60.06	-60
-60.14	44.54	1	1.03	1	1	8	7384	0	0.95	-50	65.13	0	8	2	65.13	0	223	44.54	0.05	44.43	44.51	44.54	44.58	44.63	-60.14	0.05	-60.24	-60.17	-60.14	-60.1	-60.04
-60.13	44.45	1	1.03	1	1	8	7384	0	0.83	-125	55.1	0	8	2	55.1	0	224	44.45	0.04	44.37	44.42	44.45	44.48	44.53	-60.14	0.04	-60.22	-60.16	-60.13	-60.11	-60.05
-60.13	44.52	1	1.05	1	1	8	7384	0	0.68	-73	62.9	0	8	2	62.9	0	224	44.51	0.04	44.44	44.49	44.52	44.54	44.59	-60.13	0.04	-60.21	-60.15	-60.13	-60.1	-60.05
-60.13	44.45	1	1.17	1	1	8	7384	0	0.9	-125	55.1	0	8	2	55.1	0	224	44.45	0.04	44.36	44.42	44.45	44.47	44.52	-60.13	0.05	-60.23	-60.17	-60.13	-60.1	-60.04
-60.02	43.88	1	1.08	1	1	8	7384	0	0.97	-41	5.57	0	10	2	5.57	0	226	43.88	0.06	43.78	43.84	43.88	43.92	44.02	-60.02	0.05	-60.11	-60.05	-60.02	-59.98	-59.91
-60.03	44	1	1.03	1	1	8	7384	0	0.96	-26	7.67	0	10	2	7.67	0	226	44	0.05	43.89	43.97	44	44.03	44.09	-60.03	0.05	-60.13	-60.06	-60.03	-60	-59.94
-60.09	43.99	1	1.08	1	1	8	7384	0	0.98	-10	4.8	1	10	2	4.8	1	230	43.99	0.04	43.91	43.96	43.99	44.02	44.07	-60.09	0.04	-60.17	-60.12	-60.09	-60.07	-60.01
-60.15	43.92	1	1.16	1	1	8	7384	0	0.73	-26	4.38	1	10	2	4.38	1	230	43.92	0.05	43.82	43.89	43.92	43.96	44.03	-60.15	0.05	-60.24	-60.18	-60.15	-60.12	-60.07
-60.14	44.4	1	1.2	1	1	8	7384	0	0.78	-115	49.55	0	8	2	49.55	0	232	44.4	0.05	44.3	44.37	44.4	44.43	44.5	-60.14	0.06	-60.25	-60.18	-60.14	-60.1	-60.03
-59.96	44.44	1	1.04	1	1	8	7384	0	0.93	-155	52.19	0	8	2	52.19	0	232	44.44	0.05	44.34	44.41	44.44	44.48	44.55	-59.96	0.06	-60.08	-60	-59.96	-59.93	-59.85
-60.1	44.49	1	1.22	1	1	8	7384	0	0.89	-133	59.59	0	8	2	59.59	0	232	44.49	0.04	44.4	44.46	44.49	44.51	44.57	-60.1	0.05	-60.19	-60.13	-60.1	-60.07	-60
-60.16	44.4	1	1.07	1	1	8	7384	0	0.83	-115	49.62	0	8	2	49.62	0	233	44.4	0.05	44.29	44.36	44.4	44.43	44.49	-60.17	0.07	-60.31	-60.21	-60.16	-60.12	-60.04
-60.16	44.44	1	1.11	1	1	8	7384	0	0.61	-113	54.06	0	8	2	54.06	0	233	44.44	0.04	44.35	44.41	44.44	44.47	44.53	-60.16	0.06	-60.28	-60.2	-60.16	-60.12	-60.04
-60.19	44.46	1	1.17	1	1	8	7384	0	0.87	-144	56.46	0	8	2	56.46	0	233	44.47	0.05	44.37	44.43	44.46	44.5	44.57	-60.19	0.05	-60.3	-60.23	-60.19	-60.16	-60.09
-60.09	43.97	1	1.05	1	1	8	7384	0	0.94	-1	3.19	1	10	2	3.19	1	239	43.97	0.03	43.9	43.95	43.97	43.99	44.03	-60.09	0.04	-60.17	-60.12	-60.09	-60.06	-60.01
-60.12	43.9	1	1.08	1	1	8	7384	0	0.94	-60	4.97	1	10	2	4.97	1	240	43.9	0.05	43.81	43.86	43.9	43.93	43.99	-60.12	0.05	-60.22	-60.15	-60.12	-60.08	-60.03
-60.03	43.89	1	1.06	1	1	8	7384	0	0.94	-2	4.58	1	10	2	4.58	1	241	43.89	0.04	43.81	43.86	43.89	43.92	43.97	-60.03	0.04	-60.11	-60.06	-60.03	-60.01	-59.95
-60.5	50.19	1	1.01	1	1	8	64	0	0.99	-1	689.46	0	0	2	3.69	1	212	50.19	0.04	50.12	50.17	50.19	50.22	50.27	-60.5	0.05	-60.59	-60.53	-60.5	-60.46	-60.4
-60.58	50.16	1	1.02	1	1	8	64	0	0.98	-38	686.71	0	0	2	6.93	0	213	50.16	0.05	50.07	50.13	50.16	50.19	50.25	-60.58	0.06	-60.71	-60.62	-60.58	-60.54	-60.46
-60.55	50.17	1	1.02	1	1	8	64	0	0.99	-14	687.6	0	0	2	6.21	0	214	50.17	0.04	50.1	50.15	50.17	50.19	50.24	-60.55	0.04	-60.63	-60.58	-60.55	-60.52	-60.48
-60.69	50.15	1	1.02	1	1	8	64	0	0.98	-32	686.48	0	0	2	10.19	0	214	50.16	0.03	50.09	50.13	50.15	50.18	50.22	-60.69	0.05	-60.79	-60.72	-60.69	-60.66	-60.61
-60.72	50.16	1	1.01	1	1	8	64	0	0.98	-36	687.84	0	0	2	4.68	1	214	50.16	0.03	50.11	50.15	50.16	50.18	50.22	-60.72	0.03	-60.78	-60.74	-60.72	-60.69	-60.65
-60.66	50.16	1	1.02	1	1	8	64	0	0.98	-38	687.34	0	0	2	3.56	1	215	50.16	0.03	50.1	50.14	50.16	50.18	50.23	-60.65	0.04	-60.74	-60.68	-60.66	-60.63	-60.57
-60.56	50.18	1	1.02	1	1	8	64	0	0.97	-14	688.78	0	0	2	4.96	1	215	50.18	0.03	50.12	50.16	50.18	50.2	50.24	-60.56	0.04	-60.63	-60.59	-60.56	-60.53	-60.47
-60.57	50.18	1	1.03	1	1	8	64	0	0.95	-18	688.85	0	0	2	8.57	0	216	50.18	0.04	50.12	50.16	50.18	50.21	50.25	-60.57	0.04	-60.65	-60.6	-60.57	-60.55	-60.49
-60.55	50.18	1	1.03	1	1	8	64	0	0.93	-14	688.71	0	0	2	5.19	0	216	50.18	0.03	50.12	50.16	50.18	50.2	50.25	-60.55	0.04	-60.63	-60.58	-60.55	-60.53	-60.47
-60.58	50.19	1	1.05	1	1	8	64	0	0.9	-2	690.03	0	0	2	5.53	0	216	50.19	0.03	50.13	50.17	50.19	50.21	50.26	-60.58	0.04	-60.65	-60.6	-60.58	-60.56	-60.51
-60.52	50.21	1	1.1	1	1	8	64	0	0.89	-1	691.82	0	0	2	4.68	1	217	50.21	0.03	50.15	50.19	50.21	50.23	50.28	-60.52	0.04	-60.58	-60.54	-60.52	-60.49	-60.45
-60.45	50.23	1	1.12	1	1	8	64	0	0.94	-1	693.57	0	0	2	6.93	0	217	50.23	0.03	50.16	50.21	50.23	50.25	50.3	-60.45	0.04	-60.53	-60.48	-60.45	-60.43	-60.37
-60.35	50.23	1	1.11	1	1	8	64	0	0.95	-1	692.97	0	0	2	6.6	0	218	50.23	0.03	50.17	50.21	50.23	50.25	50.29	-60.35	0.03	-60.42	-60.38	-60.35	-60.33	-60.29
-60.3	50.26	1	1.06	1	1	8	64	0	0.95	-1	696.01	0	0	2	4.44	1	218	50.26	0.04	50.19	50.24	50.26	50.28	50.33	-60.29	0.04	-60.37	-60.32	-60.3	-60.27	-60.22
-60.29	50.32	1	1.05	1	1	8	64	0	0.99	1	702.65	0	0	2	6.13	0	219	50.32	0.03	50.26	50.3	50.32	50.34	50.38	-60.29	0.03	-60.35	-60.31	-60.29	-60.27	-60.22
-60.25	50.37	1	1.02	1	1	8	64	0	0.99	5	708.01	0	0	2	4.85	1	219	50.37	0.03	50.31	50.35	50.37	50.39	50.43	-60.25	0.04	-60.33	-60.28	-60.25	-60.23	-60.18
-60.25	50.3	1	1.01	1	1	8	64	0	1	25	700.24	0	0	2	3.79	1	219	50.3	0.04	50.23	50.28	50.3	50.33	50.38	-60.24	0.05	-60.35	-60.28	-60.25	-60.21	-60.15
-60.3	50.32	1	1.01	1	1	8	64	0	0.99	1	702.7	0	0	2	3.69	1	220	50.32	0.03	50.26	50.3	50.32	50.34	50.38	-60.3	0.04	-60.38	-60.33	-60.3	-60.28	-60.22
-60.35	50.34	1	1.01	1	1	8	64	0	1	49	705.18	0	0	2	6.93	0	221	50.34	0.03	50.27	50.31	50.34	50.36	50.4	-60.35	0.04	-60.44	-60.38	-60.35	-60.32	-60.26
-60.36	50.31	1	1.01	1	1	8	64	0	0.99	11	701.91	0	0	2	6.21	0	221	50.31	0.04	50.24	50.29	50.31	50.33	50.38	-60.36	0.06	-60.46	-60.39	-60.36	-60.32	-60.25
-60.21	50.32	1	1.01	1	1	8	64	0	0.99	51	702.28	0	0	2	10.19	0	221	50.32	0.03	50.25	50.29	50.32	50.34	50.38	-60.21	0.04	-60.28	-60.24	-60.21	-60.19	-60.14
-60.26	50.31	1	1.01	1	1	8	64	0	0.99	25	701.39	0	0	2	4.68	1	222	50.31	0.03	50.24	50.29	50.31	50.33	50.38	-60.26	0.04	-60.35	-60.29	-60.26	-60.24	-60.18
-60.3	50.31	1	1.02	1	1	8	64	0	0.99	-1	701.59	0	0	2	3.56	1	222	50.32	0.04	50.25	50.29	50.31	50.34	50.39	-60.29	0.04	-60.38	-60.32	-60.3	-60.27	-60.2
-60.3	50.36	1	1.01	1	1	8	64	0	0.99	9	707.14	0	0	2	4.96	1	223	50.36	0.04	50.27	50.33	50.36	50.39	50.44	-60.3	0.06	-60.42	-60.34	-60.3	-60.26	-60.19
-60.28	50.32	1	1.01	1	1	8	64	0	0.99	1	702.6	0	0	2	8.57	0	223	50.32	0.05	50.21	50.29	50.32	50.36	50.43	-60.28	0.08	-60.44	-60.33	-60.28	-60.23	-60.14
-60.25	50.35	1	1.01	1	1	8	64	0	0.98	7	705.79	0	0	2	5.19	0	223	50.35	0.05	50.26	50.31	50.35	50.38	50.44	-60.25	0.06	-60.37	-60.29	-60.25	-60.21	-60.13
-60.29	50.3	1	1.01	1	1	8	64	0	0.96	-1	700.41	0	0	2	5.53	0	224	50.3	0.03	50.25	50.28	50.3	50.32	50.36	-60.29	0.05	-60.38	-60.32	-60.29	-60.25	-60.2
-60.3	50.24	1	1.04	1	1	8	64	0	0.99	-1	693.82	0	0	2	4.68	1	224	50.24	0.03	50.19	50.22	50.24	50.26	50.3	-60.3	0.03	-60.36	-60.32	-60.3	-60.27	-60.23
-60.38	50.22	1	1.02	1	1	8	64	0	0.99	-1	692.03	0	0	2	6.93	0	225	50.22	0.03	50.16	50.2	50.22	50.24	50.28	-60.38	0.04	-60.45	-60.41	-60.38	-60.36	-60.31
-60.39	50.23	1	1.01	1	1	8	64	0	0.99	-1	693.2	0	0	2	6.6	0	225	50.23	0.05	50.13	50.19	50.23	50.26	50.34	-60.39	0.08	-60.54	-60.45	-60.39	-60.34	-60.23
-60.4	50.22	1	1.01	1	1	8	64	0	0.99	-1	692.71	0	0	2	4.44	1	225	50.22	0.05	50.12	50.19	50.22	50.26	50.33	-60.4	0.08	-60.55	-60.45	-60.4	-60.35	-60.25
-60.44	50.25	1	1.01	1	1	8	64	0	0.97	-1	695.72	0	0	2	6.13	0	226	50.25	0.05	50.16	50.22	50.25	50.28	50.33	-60.44	0.06	-60.56	-60.48	-60.44	-60.4	-60.31
-60.43	50.24	1	1.02	1	1	8	64	0	0.98	-1	694.55	0	0	2	4.85	1	226	50.24	0.05	50.16	50.21	50.24	50.27	50.33	-60.43	0.06	-60.54	-60.47	-60.43	-60.39	-60.31
-60.43	50.28	1	1.03	1	1	8	64	0	0.99	7	698.99	0	0	2	3.79	1	227	50.28	0.04	50.19	50.25	50.28	50.31	50.36	-60.43	0.04	-60.52	-60.46	-60.43	-60.41	-60.35
-60.3	50.29	1	1.02	1	1	8	64	0	0.98	-1	699.37	0	0	2	3.69	1	227	50.29	0.05	50.2	50.26	50.29	50.32	50.38	-60.3	0.07	-60.43	-60.34	-60.3	-60.25	-60.17
-60.24	50.27	1	1.01	1	1	8	64	0	0.94	-1	696.86	0	0	2	6.93	0	228	50.27	0.04	50.19	50.24	50.27	50.3	50.36	-60.24	0.06	-60.35	-60.27	-60.24	-60.2	-60.13
-60.33	50.32	1	1.03	1	1	8	64	0	0.92	5	702.86	0	0	2	6.21	0	228	50.32	0.04	50.23	50.29	50.32	50.35	50.4	-60.33	0.07	-60.46	-60.38	-60.33	-60.28	-60.2
-60.35	50.33	1	1.06	1	1	8	64	0	0.79	29	704.07	0	0	2	10.19	0	229	50.33	0.03	50.27	50.31	50.33	50.35	50.38	-60.35	0.04	-60.42	-60.37	-60.35	-60.32	-60.28
-60.36	50.32	1	1.08	1	1	8	64	0	0.94	29	703.02	0	0	2	4.68	1	229	50.32	0.04	50.24	50.29	50.32	50.35	50.4	-60.36	0.08	-60.52	-60.41	-60.36	-60.31	-60.21
-60.43	50.27	1	1.21	1	1	8	64	0	0.97	-1	697.88	0	0	2	3.56	1	229	50.27	0.03	50.2	50.25	50.27	50.29	50.33	-60.43	0.04	-60.51	-60.46	-60.43	-60.41	-60.36
-60.5	50.17	1	1.03	1	1	8	64	0	0.99	-10	687.25	0	0	2	4.96	1	230	50.17	0.03	50.11	50.15	50.17	50.2	50.24	-60.49	0.04	-60.57	-60.52	-60.5	-60.47	-60.41
-60.51	50.19	1	1.02	1	1	8	64	0	0.98	-1	689.53	0	0	2	8.57	0	230	50.19	0.03	50.13	50.17	50.19	50.21	50.25	-60.51	0.03	-60.57	-60.53	-60.51	-60.49	-60.45
-60.51	50.2	1	1.01	1	1	8	64	0	0.98	-1	690.64	0	0	2	5.19	0	231	50.2	0.03	50.14	50.18	50.2	50.21	50.25	-60.51	0.04	-60.58	-60.53	-60.51	-60.49	-60.44
-60.51	50.17	1	1.02	1	1	8	64	0	0.99	-12	687.32	0	0	2	5.53	0	231	50.17	0.03	50.11	50.15	50.17	50.19	50.22	-60.51	0.03	-60.58	-60.53	-60.51	-60.49	-60.44
-60.53	50.2	1	1.01	1	1	8	64	0	0.98	-1	690.78	0	0	2	4.68	1	232	50.2	0.04	50.12	50.17	50.2	50.22	50.27	-60.53	0.04	-60.61	-60.56	-60.53	-60.5	-60.45
-60.52	50.21	1	1.02	1	1	8	64	0	0.98	-1	691.82	0	0	2	6.93	0	232	50.21	0.03	50.15	50.19	50.21	50.23	50.27	-60.52	0.03	-60.58	-60.54	-60.52	-60.49	-60.45
-60.58	50.19	1	1.02	1	1	8	64	0	0.97	-2	690.03	0	0	2	6.6	0	232	50.19	0.03	50.12	50.17	50.19	50.21	50.25	-60.58	0.04	-60.65	-60.61	-60.58	-60.56	-60.51
-60.65	50.2	1	1.02	1	1	8	64	0	0.95	-2	691.68	0	0	2	4.44	1	233	50.2	0.03	50.14	50.18	50.2	50.22	50.27	-60.65	0.04	-60.72	-60.67	-60.65	-60.62	-60.57
-60.68	50.18	1	1.05	1	1	8	64	0	0.86	-1	689.72	0	0	2	6.13	0	233	50.18	0.03	50.13	50.16	50.18	50.2	50.23	-60.68	0.03	-60.75	-60.7	-60.68	-60.65	-60.61
-60.63	50.19	1	1.08	1	1	8	64	0	0.73	-1	690.42	0	0	2	4.85	1	234	50.19	0.03	50.13	50.17	50.19	50.21	50.25	-60.63	0.04	-60.71	-60.66	-60.63	-60.61	-60.56
-60.64	50.18	1	1.14	1	1	8	64	0	0.96	-12	689.39	0	0	2	3.79	1	234	50.18	0.03	50.12	50.16	50.18	50.2	50.25	-60.64	0.04	-60.71	-60.66	-60.64	-60.61	-60.57
-60.49	50.21	1	1.27	1	1	8	64	0	0.97	-1	691.61	0	0	2	3.69	1	234	50.21	0.03	50.15	50.19	50.21	50.23	50.27	-60.49	0.04	-60.56	-60.51	-60.49	-60.47	-60.42
-60.26	50.22	1	1.03	1	1	8	64	0	0.97	-1	691.4	0	0	2	6.93	0	235	50.22	0.03	50.17	50.2	50.22	50.24	50.28	-60.27	0.03	-60.33	-60.29	-60.26	-60.24	-60.21
-60.3	50.32	1	1.03	1	1	8	64	0	0.96	1	702.7	0	0	2	6.21	0	236	50.32	0.03	50.27	50.3	50.32	50.34	50.37	-60.3	0.03	-60.35	-60.32	-60.3	-60.28	-60.23
-60.29	50.32	1	1.03	1	1	8	64	0	0.94	1	702.65	0	0	2	10.19	0	236	50.32	0.03	50.26	50.3	50.32	50.34	50.38	-60.29	0.03	-60.35	-60.31	-60.29	-60.27	-60.22
-60.28	50.35	1	1.04	1	1	8	64	0	0.87	5	705.93	0	0	2	4.68	1	236	50.35	0.03	50.29	50.33	50.35	50.37	50.41	-60.28	0.03	-60.35	-60.3	-60.28	-60.26	-60.22
-60.26	50.32	1	1.06	1	1	8	64	0	0.72	15	702.51	0	0	2	3.56	1	237	50.32	0.04	50.24	50.29	50.32	50.35	50.4	-60.26	0.05	-60.36	-60.3	-60.26	-60.22	-60.16
-60.28	50.32	1	1.28	1	1	8	64	0	0.62	1	702.6	0	0	2	4.96	1	237	50.32	0.02	50.27	50.3	50.32	50.33	50.36	-60.28	0.03	-60.33	-60.29	-60.28	-60.26	-60.23
-60.65	50.2	1	1.08	1	1	8	64	0	0.97	-2	691.68	0	0	2	4.68	1	239	50.2	0.03	50.13	50.17	50.2	50.22	50.27	-60.65	0.04	-60.73	-60.68	-60.65	-60.62	-60.56
-60.65	50.2	1	1.05	1	1	8	64	0	0.98	-2	691.68	0	0	2	6.93	0	239	50.2	0.03	50.14	50.18	50.2	50.22	50.26	-60.65	0.03	-60.71	-60.67	-60.65	-60.63	-60.58
-60.64	50.2	1	1.04	1	1	8	64	0	0.98	-2	691.6	0	0	2	6.6	0	240	50.2	0.03	50.13	50.18	50.2	50.23	50.27	-60.64	0.04	-60.73	-60.67	-60.64	-60.61	-60.56
-60.62	50.2	1	1.02	1	1	8	64	0	0.97	-1	691.45	0	0	2	4.44	1	240	50.2	0.05	50.1	50.17	50.2	50.24	50.3	-60.62	0.07	-60.76	-60.67	-60.62	-60.57	-60.48
-60.56	50.18	1	1.03	1	1	8	64	0	0.97	-14	688.78	0	0	2	6.13	0	241	50.18	0.04	50.1	50.15	50.18	50.2	50.25	-60.56	0.06	-60.67	-60.6	-60.56	-60.52	-60.45
-60.64	50.17	1	1.04	1	1	8	64	0	0.99	-12	688.28	0	0	2	4.85	1	241	50.17	0.04	50.09	50.14	50.17	50.19	50.25	-60.64	0.05	-60.73	-60.67	-60.64	-60.61	-60.55
-60.7	50.18	1	1.03	1	1	8	64	0	0.98	-1	689.88	0	0	2	3.79	1	241	50.18	0.03	50.12	50.16	50.18	50.2	50.23	-60.7	0.04	-60.77	-60.73	-60.7	-60.68	-60.63
-60.74	50.15	1	1.01	1	1	8	64	0	0.99	-42	686.91	0	0	2	3.69	1	242	50.15	0.04	50.07	50.12	50.15	50.17	50.23	-60.74	0.04	-60.83	-60.77	-60.74	-60.72	-60.66
-60.65	50.2	1	1.01	1	1	8	64	0	0.99	-2	691.68	0	0	2	6.93	0	243	50.2	0.03	50.14	50.18	50.2	50.22	50.25	-60.66	0.03	-60.72	-60.68	-60.65	-60.63	-60.6
-60.64	50.19	1	1.01	1	1	8	64	0	0.97	-2	690.5	0	0	2	6.21	0	243	50.19	0.05	50.1	50.16	50.19	50.22	50.29	-60.64	0.07	-60.78	-60.68	-60.64	-60.59	-60.51
-59.83	43.9	1	1.03	1	1	8	23	0	0.95	-12	4.66	1	10	2	4.66	1	216	43.9	0.06	43.79	43.86	43.9	43.94	44.01	-59.83	0.09	-59.99	-59.89	-59.83	-59.77	-59.65
-59.81	43.91	1	1.04	1	1	8	23	0	0.93	-4	4.11	1	10	2	4.11	1	216	43.91	0.07	43.76	43.86	43.91	43.96	44.05	-59.82	0.11	-60.03	-59.89	-59.81	-59.75	-59.61
-59.84	43.88	1	1.05	1	1	8	23	0	0.94	-8	6.5	0	10	2	6.5	0	216	43.88	0.08	43.73	43.83	43.88	43.93	44.04	-59.84	0.12	-60.08	-59.92	-59.84	-59.76	-59.6
-59.85	43.88	1	1.07	1	1	8	23	0	0.94	-8	6.21	0	10	2	6.21	0	217	43.88	0.09	43.72	43.82	43.88	43.94	44.05	-59.86	0.14	-60.13	-59.95	-59.85	-59.77	-59.6
-59.88	43.87	1	1.06	1	1	8	23	0	0.95	-41	7.07	0	10	2	7.07	0	217	43.87	0.09	43.69	43.81	43.87	43.93	44.04	-59.88	0.15	-60.15	-59.98	-59.88	-59.78	-59.59
-59.89	43.86	1	1.06	1	1	8	23	0	0.95	-41	8.11	0	10	2	8.11	0	217	43.86	0.1	43.67	43.79	43.86	43.93	44.06	-59.89	0.16	-60.23	-60	-59.89	-59.78	-59.58
-59.9	43.85	1	1.05	1	1	8	23	0	0.95	-47	9.18	0	10	2	9.18	0	218	43.85	0.1	43.66	43.79	43.85	43.92	44.04	-59.91	0.18	-60.31	-60.02	-59.9	-59.79	-59.59
-59.9	43.87	1	1.05	1	1	8	23	0	0.95	-41	6.4	0	10	2	6.4	0	218	43.87	0.1	43.66	43.81	43.87	43.94	44.06	-59.9	0.18	-60.27	-60.01	-59.9	-59.78	-59.57
-59.9	43.88	1	1.05	1	1	8	23	0	0.96	-41	5.84	0	10	2	5.84	0	218	43.88	0.1	43.67	43.81	43.88	43.94	44.07	-59.9	0.18	-60.27	-60.03	-59.9	-59.79	-59.56
-59.89	43.89	1	1.05	1	1	8	23	0	0.97	-30	4.8	1	10	2	4.8	1	219	43.89	0.1	43.69	43.82	43.89	43.96	44.09	-59.9	0.18	-60.26	-60.01	-59.89	-59.77	-59.55
-59.89	43.9	1	1.04	1	1	8	23	0	0.96	-30	3.71	1	10	2	3.71	1	219	43.9	0.1	43.71	43.83	43.9	43.97	44.11	-59.89	0.18	-60.24	-60	-59.89	-59.77	-59.54
-59.87	43.97	1	1.04	1	1	8	23	0	0.98	-1	4.09	1	10	2	4.09	1	221	43.97	0.07	43.82	43.92	43.97	44.01	44.1	-59.88	0.14	-60.17	-59.97	-59.87	-59.78	-59.61
-59.92	43.98	1	1.03	1	1	8	23	0	0.97	-4	5.42	0	10	2	5.42	0	222	43.98	0.06	43.86	43.94	43.98	44.03	44.1	-59.91	0.11	-60.11	-59.99	-59.92	-59.85	-59.69
-59.87	43.98	1	1.02	1	1	8	23	0	0.97	-4	5.04	0	10	2	5.04	0	222	43.98	0.07	43.84	43.93	43.98	44.03	44.13	-59.88	0.13	-60.13	-59.96	-59.87	-59.8	-59.63
-59.88	43.98	1	1.03	1	1	8	23	0	0.97	-4	5.23	0	10	2	5.23	0	222	43.98	0.07	43.83	43.93	43.98	44.02	44.11	-59.88	0.11	-60.1	-59.96	-59.88	-59.81	-59.65
-59.86	43.98	1	1.03	1	1	8	23	0	0.97	-12	4.67	1	10	2	4.67	1	223	43.98	0.07	43.83	43.93	43.98	44.03	44.13	-59.86	0.11	-60.08	-59.93	-59.86	-59.79	-59.63
-59.87	43.98	1	1.03	1	1	8	23	0	0.98	-4	5.04	0	10	2	5.04	0	223	43.97	0.06	43.85	43.94	43.98	44.01	44.1	-59.86	0.1	-60.05	-59.92	-59.87	-59.8	-59.67
-59.82	43.98	1	1.03	1	1	8	23	0	0.99	-1	3.35	1	10	2	3.35	1	223	43.98	0.07	43.85	43.94	43.98	44.02	44.11	-59.82	0.1	-60.02	-59.88	-59.82	-59.75	-59.62
-59.78	44.01	1	1.02	1	1	8	23	0	0.98	12	3.69	1	10	2	3.69	1	225	44	0.06	43.88	43.96	44.01	44.04	44.13	-59.78	0.11	-59.99	-59.86	-59.78	-59.72	-59.58
-59.7	43.95	1	1.02	1	1	8	23	0	0.98	-20	5.36	0	10	2	5.36	0	233	43.95	0.06	43.83	43.91	43.95	43.99	44.05	-59.7	0.1	-59.91	-59.77	-59.7	-59.63	-59.51
-59.73	43.95	1	1.01	1	1	8	23	0	0.99	-14	3.71	1	10	2	3.71	1	237	43.95	0.05	43.86	43.92	43.95	43.99	44.06	-59.73	0.08	-59.88	-59.78	-59.73	-59.68	-59.58
-59.82	43.98	1	1.07	1	1	8	23	0	0.91	-1	3.39	1	10	2	3.39	1	240	43.98	0.07	43.85	43.93	43.98	44.02	44.11	-59.82	0.09	-60	-59.88	-59.82	-59.75	-59.63
-60.33	46.41	1	1.1	1	1	8	3073	0	0.55	-41	270.73	0	10	2	3.82	1	220	46.41	0.04	46.32	46.38	46.41	46.44	46.49	-60.33	0.05	-60.42	-60.36	-60.33	-60.3	-60.24
-60.28	46.76	1	1.04	1	1	8	3073	0	0.96	-77	308.43	0	10	2	3.02	1	223	46.76	0.03	46.71	46.75	46.76	46.78	46.81	-60.28	0.03	-60.35	-60.3	-60.28	-60.25	-60.21
-60.28	46.71	1	1.04	1	1	8	3073	0	0.97	-99	302.94	0	10	2	4.66	1	223	46.71	0.03	46.65	46.69	46.71	46.73	46.77	-60.28	0.03	-60.35	-60.3	-60.28	-60.26	-60.21
-60.29	46.71	1	1.04	1	1	8	3073	0	0.97	-99	303.06	0	10	2	4.03	1	224	46.71	0.03	46.66	46.69	46.71	46.73	46.77	-60.29	0.03	-60.35	-60.31	-60.29	-60.27	-60.22
-60.29	46.69	1	1.12	1	1	8	3073	0	0.59	-95	300.86	0	10	2	3.53	1	225	46.69	0.04	46.61	46.66	46.69	46.72	46.78	-60.29	0.05	-60.39	-60.33	-60.29	-60.26	-60.19
-60.34	46.36	1	1.03	1	1	8	3073	0	0.95	-34	265.42	0	0	2	3.56	1	230	46.36	0.06	46.24	46.32	46.36	46.4	46.47	-60.33	0.08	-60.49	-60.39	-60.34	-60.28	-60.18
-60.44	46.39	1	1.03	1	1	8	3073	0	0.99	-56	270.32	0	0	2	3.32	1	232	46.39	0.04	46.32	46.36	46.39	46.41	46.46	-60.44	0.04	-60.51	-60.47	-60.44	-60.42	-60.36
-60.35	46.44	1	1.01	1	1	8	3073	0	0.98	-32	274.3	0	8	2	5.85	0	232	46.44	0.04	46.35	46.41	46.44	46.47	46.53	-60.35	0.06	-60.47	-60.39	-60.35	-60.31	-60.24
-60.42	46.41	1	1.01	1	1	8	3073	0	0.98	-4	272.15	0	10	2	3.44	1	233	46.42	0.04	46.35	46.39	46.41	46.44	46.49	-60.42	0.04	-60.5	-60.45	-60.42	-60.39	-60.33
-60.4	46.44	1	1.16	1	1	8	3073	0	0.95	-16	275.08	0	10	2	4.42	1	237	46.44	0.04	46.37	46.42	46.44	46.47	46.52	-60.4	0.04	-60.48	-60.43	-60.4	-60.37	-60.32
-60.34	46.51	1	1.1	1	1	8	3073	0	0.62	-74	281.8	0	8	2	5.9	0	237	46.51	0.05	46.41	46.47	46.51	46.54	46.6	-60.34	0.06	-60.45	-60.38	-60.34	-60.3	-60.23
-60.26	46.45	1	1.05	1	1	8	3073	0	0.93	-62	274.68	0	8	2	11.16	0	237	46.45	0.06	46.33	46.41	46.45	46.5	46.57	-60.26	0.05	-60.36	-60.3	-60.26	-60.23	-60.16
-60.31	46.64	1	1.07	1	1	8	3073	0	0.97	-96	295.63	0	10	2	3.24	1	238	46.64	0.03	46.58	46.62	46.64	46.66	46.7	-60.31	0.03	-60.38	-60.33	-60.31	-60.29	-60.25
-60.31	46.59	1	1.03	1	1	8	3073	0	0.97	-113	290.15	0	8	2	4.05	1	238	46.6	0.05	46.5	46.57	46.59	46.63	46.71	-60.31	0.06	-60.42	-60.34	-60.31	-60.27	-60.19
-60.43	46.58	1	1.02	1	1	8	3073	0	0.94	-1	290.8	0	0	2	3.23	1	239	46.58	0.03	46.52	46.56	46.58	46.6	46.64	-60.43	0.04	-60.51	-60.46	-60.43	-60.4	-60.35
-68.56	48.97	1	1.03	1	1	8	7364	0	0.98	-66	853.5	0	0	2	5.7	0	213	48.97	0.04	48.9	48.95	48.97	48.99	49.04	-68.56	0.05	-68.66	-68.59	-68.56	-68.53	-68.47
-68.53	49.01	1	1.02	1	1	8	7364	0	0.99	-46	854.5	0	0	2	4.44	1	213	49.01	0.03	48.95	48.99	49.01	49.03	49.06	-68.53	0.03	-68.59	-68.55	-68.53	-68.51	-68.47
-68.53	49.01	1	1.02	1	1	8	7364	0	0.99	-46	854.5	0	0	2	4.44	1	214	49.01	0.03	48.95	48.99	49.01	49.03	49.07	-68.53	0.03	-68.59	-68.55	-68.53	-68.51	-68.47
-68.52	49.02	1	1.01	1	1	8	7364	0	0.98	-46	854.61	0	0	2	3.84	1	214	49.02	0.04	48.95	48.99	49.02	49.04	49.09	-68.52	0.04	-68.61	-68.55	-68.52	-68.49	-68.44
-68.54	49.02	1	1.01	1	1	8	7364	0	0.99	-22	855.76	0	0	2	3.15	1	214	49.02	0.03	48.95	49	49.02	49.05	49.09	-68.54	0.04	-68.61	-68.57	-68.54	-68.52	-68.47
-68.57	49.01	1	1.01	1	1	8	7364	0	0.98	-10	856.8	0	0	2	3.27	1	216	49.01	0.04	48.94	48.99	49.01	49.04	49.09	-68.57	0.05	-68.66	-68.61	-68.57	-68.54	-68.47
-68.49	49.02	1	1.01	1	1	8	7364	0	0.99	-74	852.89	0	0	2	3.27	1	216	49.02	0.04	48.95	48.99	49.02	49.05	49.1	-68.49	0.05	-68.6	-68.52	-68.49	-68.45	-68.38
-68.54	49.02	1	1.02	1	1	8	7364	0	0.98	-22	855.76	0	0	2	3.15	1	216	49.02	0.03	48.96	49	49.02	49.04	49.07	-68.54	0.04	-68.62	-68.57	-68.54	-68.52	-68.47
-68.51	49.02	1	1.01	1	1	8	7364	0	0.98	-46	854.04	0	0	2	3.99	1	217	49.02	0.03	48.96	49	49.02	49.04	49.08	-68.51	0.03	-68.58	-68.53	-68.51	-68.49	-68.45
-68.56	49	1	1.02	1	1	8	7364	0	0.93	-22	855.54	0	0	2	4.14	1	217	49	0.04	48.93	48.98	49	49.02	49.07	-68.56	0.04	-68.64	-68.59	-68.56	-68.54	-68.49
-68.5	48.98	1	1.02	1	1	8	7364	0	0.88	-110	850.72	0	0	2	7.6	0	217	48.98	0.05	48.89	48.95	48.98	49.01	49.07	-68.5	0.06	-68.61	-68.54	-68.5	-68.46	-68.39
-68.56	49	1	1.07	1	1	8	7364	0	0.51	-22	855.54	0	0	2	4.14	1	218	49	0.03	48.95	48.98	49	49.02	49.05	-68.56	0.04	-68.63	-68.59	-68.56	-68.54	-68.49
-68.5	49.02	1	1.12	1	1	8	7364	0	0.98	-74	853.46	0	0	2	3.73	1	218	49.02	0.03	48.96	49	49.02	49.05	49.09	-68.5	0.05	-68.61	-68.54	-68.5	-68.46	-68.4
-69.01	48.72	1	1.07	1	1	8	7364	0	0.97	-34	863.73	0	0	2	3.56	1	220	48.72	0.03	48.65	48.69	48.72	48.74	48.78	-69.01	0.05	-69.11	-69.04	-69.01	-68.98	-68.92
-69	48.71	1	1.04	1	1	8	7364	0	0.98	-80	862.49	0	0	2	4.85	1	220	48.71	0.03	48.65	48.69	48.71	48.72	48.76	-69	0.03	-69.07	-69.03	-69	-68.98	-68.94
-69.03	48.71	1	1.02	1	1	8	7364	0	0.98	-48	864.31	0	0	2	3.28	1	221	48.71	0.03	48.65	48.69	48.71	48.73	48.78	-69.03	0.04	-69.1	-69.05	-69.03	-69	-68.96
-69.03	48.71	1	1.02	1	1	8	7364	0	0.99	-48	864.31	0	0	2	3.28	1	222	48.71	0.03	48.64	48.69	48.71	48.73	48.77	-69.03	0.04	-69.11	-69.05	-69.03	-69	-68.95
-69.02	48.71	1	1.01	1	1	8	7364	0	0.98	-48	863.7	0	0	2	3.9	1	224	48.71	0.03	48.66	48.69	48.71	48.73	48.76	-69.02	0.03	-69.08	-69.04	-69.02	-69	-68.96
-69.01	48.71	1	1.02	1	1	8	7364	0	0.98	-48	863.1	0	0	2	4.34	1	224	48.71	0.03	48.66	48.69	48.71	48.73	48.76	-69.01	0.03	-69.06	-69.03	-69.01	-68.99	-68.95
-69.01	48.72	1	1.02	1	1	8	7364	0	0.99	-34	863.73	0	0	2	3.56	1	225	48.72	0.02	48.68	48.71	48.72	48.74	48.77	-69.01	0.03	-69.06	-69.03	-69.01	-68.99	-68.96
-68.99	48.72	1	1.02	1	1	8	7364	0	0.98	-60	862.52	0	0	2	4.45	1	225	48.72	0.03	48.65	48.7	48.72	48.74	48.79	-68.99	0.04	-69.07	-69.02	-68.99	-68.97	-68.91
-69	48.72	1	1.02	1	1	8	7364	0	0.98	-60	863.12	0	0	2	4.02	1	225	48.72	0.02	48.67	48.71	48.72	48.74	48.77	-69	0.03	-69.05	-69.02	-69	-68.98	-68.95
-68.99	48.72	1	1.02	1	1	8	7364	0	0.98	-60	862.52	0	0	2	4.45	1	226	48.72	0.04	48.65	48.7	48.72	48.75	48.79	-68.99	0.05	-69.08	-69.02	-68.99	-68.96	-68.9
-69	48.72	1	1.02	1	1	8	7364	0	0.99	-60	863.12	0	0	2	4.02	1	227	48.72	0.03	48.67	48.7	48.72	48.74	48.78	-69.01	0.03	-69.07	-69.03	-69	-68.99	-68.94
-68.99	48.73	1	1.01	1	1	8	7364	0	0.98	-60	863.15	0	0	2	3.67	1	227	48.73	0.03	48.66	48.71	48.73	48.75	48.79	-68.99	0.04	-69.07	-69.02	-68.99	-68.97	-68.92
-69	48.71	1	1.01	1	1	8	7364	0	0.98	-80	862.49	0	0	2	4.85	1	227	48.71	0.03	48.66	48.69	48.71	48.73	48.77	-69	0.03	-69.07	-69.03	-69	-68.98	-68.94
-69	48.72	1	1.02	1	1	8	7364	0	0.98	-60	863.12	0	0	2	4.02	1	228	48.72	0.03	48.67	48.7	48.72	48.73	48.77	-69	0.03	-69.07	-69.02	-69	-68.98	-68.94
-69	48.72	1	1.02	1	1	8	7364	0	0.99	-60	863.12	0	0	2	4.02	1	228	48.72	0.04	48.65	48.69	48.72	48.74	48.78	-69	0.05	-69.1	-69.04	-69	-68.97	-68.91
-69.03	48.71	1	1.06	1	1	8	7364	0	0.79	-48	864.31	0	0	2	3.28	1	230	48.71	0.03	48.65	48.69	48.71	48.73	48.78	-69.03	0.03	-69.1	-69.06	-69.03	-69.01	-68.96
-69.01	48.72	1	1.11	1	1	8	7364	0	0.84	-34	863.73	0	0	2	3.56	1	230	48.73	0.03	48.66	48.7	48.72	48.75	48.8	-69.01	0.04	-69.09	-69.04	-69.01	-68.99	-68.93
-68.95	48.74	1	1.21	1	1	8	7364	0	0.87	-77	861.37	0	0	2	3.88	1	230	48.74	0.03	48.69	48.72	48.74	48.76	48.79	-68.95	0.03	-69.01	-68.97	-68.95	-68.93	-68.88
-69.01	48.72	1	1.05	1	1	8	7364	0	0.97	-34	863.73	0	0	2	3.56	1	235	48.72	0.03	48.66	48.7	48.72	48.74	48.78	-69.01	0.04	-69.09	-69.04	-69.01	-68.99	-68.94
-69.01	48.69	1	1.03	1	1	8	7364	0	0.91	-60	861.84	0	0	2	5.46	0	236	48.69	0.03	48.64	48.68	48.69	48.71	48.75	-69.01	0.03	-69.07	-69.03	-69.01	-68.99	-68.95
-69.01	48.71	1	1.09	1	1	8	7364	0	0.5	-48	863.1	0	0	2	4.34	1	236	48.71	0.03	48.66	48.7	48.71	48.73	48.77	-69.01	0.03	-69.07	-69.03	-69.01	-68.99	-68.95
-68.54	49.02	1	1.06	1	1	8	7364	0	0.96	-22	855.76	0	0	2	3.15	1	240	49.02	0.02	48.97	49	49.02	49.03	49.06	-68.54	0.03	-68.6	-68.56	-68.54	-68.53	-68.49
-68.56	49	1	1.04	1	1	8	7364	0	0.94	-22	855.54	0	0	2	4.14	1	240	49	0.04	48.93	48.98	49	49.03	49.08	-68.55	0.05	-68.65	-68.59	-68.56	-68.52	-68.46
-68.52	49.02	1	1.04	1	1	8	7364	0	0.96	-46	854.61	0	0	2	3.84	1	240	49.02	0.03	48.97	49	49.02	49.04	49.08	-68.52	0.04	-68.59	-68.54	-68.52	-68.49	-68.45
-68.54	48.98	1	1.07	1	1	8	7364	0	0.97	-44	853.02	0	0	2	6.34	0	241	48.98	0.03	48.92	48.96	48.98	49	49.04	-68.55	0.04	-68.62	-68.57	-68.54	-68.52	-68.48
-68.75	48.86	1	1.02	1	1	8	7364	0	0.99	-50	857.23	0	0	2	3.51	1	243	48.86	0.03	48.81	48.84	48.86	48.88	48.91	-68.75	0.03	-68.81	-68.77	-68.75	-68.73	-68.69
-60.08	43.9	1	1.04	1	1	8	4269	0	0.96	-50	3.98	1	10	2	3.98	1	215	43.9	0.04	43.82	43.87	43.9	43.92	43.97	-60.08	0.05	-60.17	-60.11	-60.08	-60.04	-59.97
-60.05	43.89	1	1.04	1	1	8	4269	0	0.97	-4	4.68	1	10	2	4.68	1	215	43.89	0.05	43.78	43.85	43.89	43.92	43.99	-60.05	0.08	-60.21	-60.1	-60.05	-60	-59.9
-60.07	43.87	1	1.04	1	1	8	4269	0	0.97	-44	7.23	0	10	2	7.23	0	216	43.87	0.06	43.75	43.83	43.87	43.91	43.98	-60.07	0.09	-60.24	-60.12	-60.07	-60.01	-59.9
-60.06	43.86	1	1.03	1	1	8	4269	0	0.97	-20	8.11	0	10	2	8.11	0	216	43.86	0.06	43.74	43.81	43.86	43.9	43.98	-60.06	0.09	-60.23	-60.12	-60.06	-60	-59.9
-60.07	43.84	1	1.04	1	1	8	4269	0	0.96	-66	10.45	0	10	2	10.45	0	216	43.84	0.06	43.72	43.79	43.84	43.88	43.98	-60.07	0.09	-60.23	-60.13	-60.07	-60.01	-59.9
-60.06	43.82	1	1.03	1	1	8	4269	0	0.96	-51	12.51	0	10	2	12.51	0	217	43.82	0.06	43.71	43.78	43.82	43.86	43.95	-60.06	0.08	-60.22	-60.11	-60.06	-60.01	-59.9
-60.09	43.81	1	1.04	1	1	8	4269	0	0.97	-60	14.01	0	10	2	14.01	0	217	43.81	0.05	43.7	43.77	43.81	43.84	43.91	-60.09	0.08	-60.24	-60.14	-60.09	-60.03	-59.93
-60.04	43.79	1	1.04	1	1	8	4269	0	0.96	-51	15.7	0	10	2	15.7	0	217	43.79	0.03	43.73	43.77	43.79	43.81	43.86	-60.04	0.04	-60.13	-60.07	-60.04	-60.02	-59.97
-60.15	43.77	1	1.03	1	1	8	4269	0	0.94	-43	19.46	0	10	2	19.46	0	218	43.77	0.03	43.71	43.75	43.77	43.79	43.84	-60.15	0.04	-60.23	-60.17	-60.15	-60.12	-60.06
-60.14	43.78	1	1.04	1	1	8	4269	0	0.94	-43	18.15	0	10	2	18.15	0	218	43.78	0.04	43.7	43.75	43.78	43.81	43.87	-60.13	0.05	-60.23	-60.17	-60.14	-60.1	-60.03
-60.11	43.8	1	1.06	1	1	8	4269	0	0.95	-72	15.37	0	10	2	15.37	0	218	43.8	0.06	43.69	43.77	43.8	43.84	43.91	-60.11	0.07	-60.26	-60.16	-60.11	-60.06	-59.98
-60.1	43.82	1	1.06	1	1	8	4269	0	0.95	-72	13.03	0	10	2	13.03	0	219	43.82	0.06	43.69	43.78	43.82	43.86	43.93	-60.1	0.08	-60.24	-60.15	-60.1	-60.05	-59.94
-60.07	43.84	1	1.06	1	1	8	4269	0	0.96	-66	10.45	0	10	2	10.45	0	219	43.84	0.07	43.7	43.79	43.84	43.88	43.97	-60.07	0.09	-60.24	-60.13	-60.07	-60.01	-59.9
-60.06	43.85	1	1.05	1	1	8	4269	0	0.95	-53	9.2	0	10	2	9.2	0	219	43.85	0.06	43.72	43.81	43.85	43.89	43.97	-60.06	0.09	-60.23	-60.12	-60.06	-60.01	-59.89
-60.02	43.88	1	1.04	1	1	8	4269	0	0.99	-41	5.57	0	10	2	5.57	0	220	43.88	0.06	43.76	43.84	43.88	43.92	43.99	-60.03	0.08	-60.19	-60.08	-60.02	-59.98	-59.87
-60.04	43.88	1	1.06	1	1	8	4269	0	0.99	-20	5.75	0	10	2	5.75	0	220	43.88	0.05	43.78	43.84	43.88	43.91	43.98	-60.04	0.07	-60.17	-60.09	-60.04	-59.99	-59.89
-60.08	43.87	1	1.01	1	1	8	4269	0	0.99	-44	7.28	0	10	2	7.28	0	221	43.87	0.04	43.8	43.85	43.87	43.9	43.94	-60.07	0.05	-60.16	-60.1	-60.08	-60.05	-59.98
-60.08	43.9	1	1.03	1	1	8	4269	0	0.98	-50	3.98	1	10	2	3.98	1	224	43.91	0.03	43.84	43.88	43.9	43.93	43.97	-60.08	0.04	-60.15	-60.1	-60.08	-60.05	-60
-60.02	43.89	1	1.02	1	1	8	4269	0	0.97	-2	4.46	1	10	2	4.46	1	229	43.89	0.03	43.83	43.87	43.89	43.92	43.96	-60.02	0.04	-60.09	-60.04	-60.02	-59.99	-59.94
-59.99	43.9	1	1.04	1	1	8	4269	0	0.97	-28	3.36	1	10	2	3.36	1	233	43.9	0.05	43.81	43.87	43.9	43.94	44	-59.99	0.06	-60.11	-60.03	-59.99	-59.94	-59.87
-59.86	43.89	1	1.15	1	1	8	99574	0	0.98	-18	4.93	1	10	2	4.93	1	215	43.89	0.02	43.86	43.88	43.89	43.9	43.95	-59.86	0.02	-59.9	-59.87	-59.86	-59.85	-59.83
-60.23	44.45	1	1.03	1	1	8	99574	0	1	-103	55.74	0	8	2	55.74	0	216	44.45	0.01	44.43	44.44	44.45	44.45	44.47	-60.23	0.04	-60.36	-60.24	-60.23	-60.21	-60.19
-60.09	44.43	1	1.02	1	1	8	99574	0	0.99	-127	52.95	0	10	2	52.95	0	216	44.42	0.03	44.36	44.41	44.43	44.44	44.47	-60.11	0.07	-60.26	-60.16	-60.09	-60.06	-60.03
-60.32	44.32	1	1	1	1	8	99574	0	0.97	-144	43.52	0	10	2	43.52	0	216	44.32	0.02	44.27	44.3	44.32	44.33	44.37	-60.32	0.03	-60.37	-60.34	-60.32	-60.3	-60.25
-60.25	44.44	1	1.01	1	1	8	99574	0	0.9	-63	54.9	0	10	2	54.9	0	217	44.44	0.06	44.34	44.41	44.44	44.48	44.55	-60.25	0.07	-60.38	-60.3	-60.25	-60.21	-60.12
-60.22	44.34	1	1.03	1	1	8	99574	0	0.86	-195	43.52	0	10	2	43.52	0	217	44.34	0	44.33	44.34	44.34	44.34	44.35	-60.22	0.01	-60.23	-60.22	-60.22	-60.21	-60.19
-60.2	44.38	1	1.1	1	1	8	99574	0	0.51	-164	47.69	0	8	2	47.69	0	217	44.38	0.03	44.32	44.36	44.38	44.4	44.45	-60.2	0.04	-60.27	-60.22	-60.2	-60.17	-60.12
-60.25	44.45	1	1.15	1	1	8	99574	0	0.69	-63	56	0	10	2	56	0	218	44.45	0.02	44.41	44.44	44.45	44.46	44.48	-60.25	0.02	-60.28	-60.26	-60.25	-60.24	-60.21
-59.86	44.39	1	1.01	1	1	8	99574	0	0.73	-145	43.48	0	8	2	43.48	0	219	44.38	0.03	44.31	44.37	44.39	44.4	44.42	-59.86	0.03	-59.92	-59.88	-59.86	-59.83	-59.8
-60.05	44.49	1	1.01	1	1	8	99574	0	0.55	-127	59.86	0	8	2	59.86	0	219	44.49	0.02	44.46	44.48	44.49	44.5	44.52	-60.05	0.02	-60.09	-60.07	-60.05	-60.04	-59.99
-59.93	44.45	1	1.27	1	1	8	99574	0	0.73	-128	51.72	0	10	2	51.72	0	219	44.44	0.05	44.34	44.41	44.45	44.47	44.53	-59.92	0.06	-60.03	-59.97	-59.93	-59.89	-59.8
-59.7	43.97	1	1.03	1	1	8	99574	0	0.99	-10	4.11	1	10	2	4.11	1	223	43.97	0.02	43.94	43.96	43.97	43.98	44.01	-59.7	0.02	-59.73	-59.71	-59.7	-59.69	-59.67
-59.71	44.04	1	1.03	1	1	8	99574	0	0.94	-1	3.22	1	10	2	3.22	1	224	44.04	0.01	44.03	44.04	44.04	44.04	44.05	-59.71	0.01	-59.73	-59.71	-59.71	-59.7	-59.69
-59.58	43.98	1	1.01	1	1	8	99574	0	0.94	-22	9.18	0	10	2	9.18	0	224	43.98	0.02	43.95	43.97	43.98	43.99	44.03	-59.58	0.02	-59.62	-59.59	-59.58	-59.57	-59.55
-59.62	44.03	1	1.06	1	1	8	99574	0	0.95	-16	4.81	1	10	2	4.81	1	224	44.03	0.01	44	44.02	44.03	44.04	44.06	-59.63	0.02	-59.67	-59.64	-59.62	-59.61	-59.59
-59.72	44.04	1	1.05	1	1	8	99574	0	0.95	-1	3.6	1	10	2	3.6	1	225	44.04	0.05	43.94	44.01	44.04	44.08	44.15	-59.72	0.06	-59.84	-59.75	-59.72	-59.68	-59.61
-59.78	43.93	1	1.05	1	1	8	99574	0	0.9	-14	3.13	1	10	2	3.13	1	228	43.94	0.04	43.87	43.91	43.93	43.96	44.01	-59.78	0.05	-59.87	-59.81	-59.78	-59.75	-59.69
-59.81	43.92	1	1.09	1	1	8	99574	0	0.95	-4	3.21	1	10	2	3.21	1	230	43.92	0.02	43.88	43.9	43.92	43.93	43.95	-59.81	0.02	-59.87	-59.82	-59.81	-59.79	-59.77
-59.77	43.93	1	1.05	1	1	8	99574	0	0.98	-14	3.29	1	10	2	3.29	1	231	43.93	0.02	43.89	43.92	43.93	43.94	43.97	-59.77	0.02	-59.82	-59.79	-59.77	-59.76	-59.72
-59.77	43.93	1	1.03	1	1	8	99574	0	0.97	-14	3.29	1	10	2	3.29	1	232	43.93	0.01	43.91	43.92	43.93	43.94	43.95	-59.77	0.01	-59.8	-59.78	-59.77	-59.77	-59.75
-59.81	44.06	1	1.01	1	1	8	99574	0	0.92	-22	9.38	0	10	2	9.38	0	232	44.05	0.03	43.98	44.04	44.06	44.07	44.09	-59.81	0.02	-59.85	-59.82	-59.81	-59.8	-59.78
-59.65	44.05	1	1.06	1	1	8	99574	0	0.94	-12	3.92	1	10	2	3.92	1	234	44.05	0	44.04	44.05	44.05	44.05	44.06	-59.65	0.01	-59.67	-59.66	-59.65	-59.65	-59.64
-59.71	43.96	1	1.05	1	1	8	99574	0	0.91	-4	4.03	1	10	2	4.03	1	235	43.96	0.01	43.95	43.95	43.96	43.96	43.97	-59.71	0.01	-59.74	-59.72	-59.71	-59.71	-59.69
-59.63	44.03	1	1.04	1	1	8	99574	0	0.97	-16	4.03	1	10	2	4.03	1	236	44.03	0.01	44.01	44.03	44.03	44.04	44.06	-59.63	0.02	-59.66	-59.64	-59.63	-59.62	-59.6
-59.65	44.05	1	1.02	1	1	8	99574	0	0.95	-12	3.92	1	10	2	3.92	1	237	44.05	0.02	44.02	44.04	44.05	44.07	44.09	-59.65	0.02	-59.69	-59.66	-59.65	-59.63	-59.61
-59.65	44.07	1	1.05	1	1	8	99574	0	0.89	-18	5.87	0	10	2	5.87	0	238	44.07	0.03	44.02	44.05	44.07	44.09	44.12	-59.65	0.03	-59.72	-59.67	-59.65	-59.62	-59.58
-59.69	43.93	1	1.06	1	1	8	99574	0	0.92	-30	7.53	0	10	2	7.53	0	241	43.93	0.02	43.9	43.92	43.93	43.94	43.96	-59.69	0.02	-59.74	-59.7	-59.69	-59.68	-59.66
-59.66	43.97	1	1.05	1	1	8	99574	0	0.92	-16	5.94	0	10	2	5.94	0	242	43.97	0.02	43.93	43.95	43.97	43.98	44	-59.69	0.07	-59.85	-59.7	-59.66	-59.64	-59.62
-59.7	43.94	1	1.08	1	1	8	99574	0	0.91	-20	6.16	0	10	2	6.16	0	242	43.94	0.03	43.88	43.92	43.94	43.96	44	-59.7	0.05	-59.8	-59.73	-59.7	-59.67	-59.62
-59.76	43.92	1	1.09	1	1	8	99574	0	0.89	-24	4.61	1	10	2	4.61	1	242	43.92	0.02	43.89	43.91	43.92	43.93	43.95	-59.76	0.02	-59.81	-59.78	-59.76	-59.75	-59.72
-61.49	49.34	1	1.29	1	1	8	3616	0	0.7	-113	607.93	0	0	2	22.79	0	216	49.41	0.32	48.96	49.19	49.34	49.56	50.1	-61.37	0.56	-62.33	-61.77	-61.49	-60.95	-60.27
-61.47	49.34	1	1.28	1	1	8	3616	0	0.68	-113	608.13	0	0	2	24.25	0	217	49.4	0.29	48.97	49.18	49.34	49.53	50.04	-61.35	0.57	-62.32	-61.76	-61.47	-60.89	-60.25
-62.49	47.7	1	1.23	1	1	8	3616	0	0.84	-74	455.41	0	0	2	52.65	0	232	47.7	0.14	47.41	47.6	47.7	47.8	47.98	-62.49	0.16	-62.77	-62.59	-62.49	-62.38	-62.17
-62.51	47.7	1	1.2	1	1	8	3616	0	0.87	-72	456.04	0	0	2	53.25	0	232	47.7	0.12	47.45	47.61	47.7	47.78	47.92	-62.5	0.13	-62.73	-62.59	-62.51	-62.43	-62.22
-62.5	47.69	1	1.16	1	1	8	3616	0	0.87	-74	454.71	0	0	2	51.93	0	232	47.68	0.13	47.42	47.6	47.69	47.77	47.91	-62.49	0.14	-62.76	-62.59	-62.5	-62.4	-62.21
-62.5	47.68	1	1.13	1	1	8	3616	0	0.86	-74	453.7	0	0	2	50.92	0	233	47.67	0.13	47.41	47.59	47.68	47.76	47.9	-62.5	0.14	-62.77	-62.59	-62.5	-62.41	-62.2
-62.49	47.67	1	1.13	1	1	8	3616	0	0.84	-74	452.38	0	0	2	49.59	0	233	47.66	0.13	47.4	47.58	47.67	47.76	47.9	-62.49	0.15	-62.76	-62.58	-62.49	-62.39	-62.2
-62.48	47.66	1	1.14	1	1	8	3616	0	0.82	-78	451.05	0	0	2	48.27	0	233	47.65	0.13	47.38	47.57	47.66	47.74	47.9	-62.48	0.15	-62.75	-62.58	-62.48	-62.39	-62.19
-62.47	47.65	1	1.16	1	1	8	3616	0	0.8	-78	449.73	0	0	2	46.95	0	234	47.65	0.12	47.4	47.57	47.65	47.73	47.88	-62.48	0.14	-62.76	-62.57	-62.47	-62.38	-62.21
-62.49	47.63	1	1.18	1	1	8	3616	0	0.78	-82	448.34	0	0	2	45.58	0	234	47.63	0.13	47.36	47.54	47.63	47.71	47.87	-62.49	0.14	-62.78	-62.58	-62.49	-62.4	-62.22
-62.51	47.61	1	1.2	1	1	8	3616	0	0.81	-80	446.96	0	0	2	44.33	0	234	47.61	0.13	47.34	47.52	47.61	47.69	47.87	-62.51	0.14	-62.8	-62.6	-62.51	-62.41	-62.22
-62.54	47.58	1	1.22	1	1	8	3616	0	0.81	-72	444.92	0	0	2	42.71	0	235	47.58	0.13	47.33	47.49	47.58	47.66	47.85	-62.54	0.15	-62.83	-62.63	-62.54	-62.43	-62.25
-62.56	47.56	1	1.19	1	1	8	3616	0	0.87	-70	443.58	0	0	2	41.8	0	235	47.55	0.14	47.27	47.46	47.56	47.65	47.84	-62.56	0.16	-62.87	-62.67	-62.56	-62.46	-62.24
-62.58	47.53	1	1.19	1	1	8	3616	0	0.88	-72	441.25	0	0	2	40.21	0	235	47.53	0.14	47.23	47.43	47.53	47.63	47.81	-62.59	0.17	-62.92	-62.7	-62.58	-62.47	-62.27
-62.6	47.51	1	1.13	1	1	8	3616	0	0.89	-76	439.93	0	0	2	39.67	0	236	47.51	0.14	47.22	47.42	47.51	47.6	47.79	-62.61	0.17	-62.96	-62.72	-62.6	-62.49	-62.29
-62.62	47.49	1	1.12	1	1	8	3616	0	0.89	-70	438.63	0	0	2	39.3	0	236	47.49	0.15	47.21	47.4	47.49	47.59	47.78	-62.63	0.17	-62.98	-62.74	-62.62	-62.51	-62.31
-62.64	47.48	1	1.11	1	1	8	3616	0	0.9	-70	438.33	0	0	2	39.79	0	236	47.48	0.14	47.21	47.39	47.48	47.57	47.75	-62.64	0.17	-63	-62.75	-62.64	-62.53	-62.32
-62.65	47.47	1	1.11	1	1	8	3616	0	0.9	-70	437.69	0	0	2	39.73	0	237	47.47	0.14	47.2	47.38	47.47	47.55	47.73	-62.66	0.16	-63	-62.76	-62.65	-62.55	-62.34
-62.67	47.45	1	1.1	1	1	8	3616	0	0.92	-66	436.42	0	0	2	39.77	0	237	47.45	0.13	47.2	47.36	47.45	47.54	47.71	-62.67	0.15	-62.96	-62.77	-62.67	-62.57	-62.38
-62.69	47.43	1	1.1	1	1	8	3616	0	0.92	-66	435.65	0	0	2	40.24	0	237	47.44	0.13	47.2	47.35	47.43	47.52	47.68	-62.69	0.14	-62.96	-62.78	-62.69	-62.59	-62.41
-62.7	47.42	1	1.08	1	1	8	3616	0	0.92	-66	434.54	0	0	2	40.16	0	238	47.42	0.12	47.2	47.34	47.42	47.5	47.65	-62.7	0.13	-62.95	-62.78	-62.7	-62.61	-62.44
-62.72	47.41	1	1.08	1	1	8	3616	0	0.93	-62	434.28	0	0	2	41.07	0	238	47.41	0.11	47.2	47.33	47.41	47.48	47.62	-62.71	0.11	-62.91	-62.79	-62.72	-62.64	-62.47
-62.71	47.39	1	1.08	1	1	8	3616	0	0.92	-62	431.97	0	0	2	39.53	0	238	47.39	0.12	47.16	47.31	47.39	47.47	47.62	-62.7	0.13	-62.96	-62.79	-62.71	-62.62	-62.44
-62.7	47.38	1	1.07	1	1	8	3616	0	0.91	-64	430.63	0	0	2	38.44	0	239	47.38	0.13	47.14	47.3	47.38	47.46	47.62	-62.69	0.14	-62.95	-62.79	-62.7	-62.6	-62.42
-62.69	47.36	1	1.08	1	1	8	3616	0	0.91	-64	428.31	0	0	2	37.03	0	239	47.36	0.13	47.11	47.28	47.36	47.44	47.61	-62.68	0.15	-62.96	-62.78	-62.69	-62.59	-62.39
-62.67	47.35	1	1.09	1	1	8	3616	0	0.92	-69	426.61	0	0	2	35.27	0	239	47.35	0.13	47.09	47.26	47.35	47.43	47.61	-62.68	0.15	-62.96	-62.78	-62.67	-62.58	-62.39
-62.67	47.33	1	1.09	1	1	8	3616	0	0.93	-63	424.66	0	0	2	34.72	0	240	47.33	0.14	47.05	47.24	47.33	47.41	47.63	-62.67	0.15	-62.95	-62.77	-62.67	-62.57	-62.36
-62.66	47.31	1	1.08	1	1	8	3616	0	0.93	-64	422.83	0	0	2	33.66	0	240	47.32	0.15	47.03	47.23	47.31	47.41	47.64	-62.66	0.16	-62.95	-62.77	-62.66	-62.56	-62.35
-62.66	47.3	1	1.08	1	1	8	3616	0	0.92	-65	421.37	0	0	2	33.41	0	240	47.3	0.15	47.02	47.21	47.3	47.39	47.64	-62.66	0.16	-62.99	-62.76	-62.66	-62.55	-62.33
-62.65	47.29	1	1.07	1	1	8	3616	0	0.91	-65	420.03	0	0	2	32.54	0	241	47.29	0.15	47	47.21	47.29	47.38	47.64	-62.65	0.17	-62.99	-62.76	-62.65	-62.54	-62.33
-62.64	47.28	1	1.08	1	1	8	3616	0	0.92	-64	418.69	0	0	2	31.71	0	241	47.28	0.15	47	47.19	47.28	47.36	47.61	-62.64	0.17	-62.99	-62.75	-62.64	-62.53	-62.32
-62.63	47.26	1	1.09	1	1	8	3616	0	0.92	-60	416.37	0	0	2	30.9	0	241	47.27	0.14	47.01	47.18	47.26	47.35	47.56	-62.64	0.17	-62.99	-62.74	-62.63	-62.53	-62.33
-62.62	47.25	1	1.08	1	1	8	3616	0	0.91	-60	415.03	0	0	2	30.17	0	242	47.25	0.13	46.99	47.17	47.25	47.34	47.52	-62.63	0.16	-62.97	-62.73	-62.62	-62.52	-62.32
-62.62	47.24	1	1.08	1	1	8	3616	0	0.9	-62	414.06	0	0	2	30.25	0	242	47.24	0.13	47.01	47.16	47.24	47.32	47.5	-62.62	0.16	-62.94	-62.73	-62.62	-62.52	-62.32
-62.6	47.23	1	1.09	1	1	8	3616	0	0.89	-58	412.36	0	0	2	28.86	0	242	47.23	0.12	47	47.15	47.23	47.31	47.48	-62.61	0.15	-62.93	-62.71	-62.6	-62.51	-62.34
-62.6	47.22	1	1.1	1	1	8	3616	0	0.86	-58	411.38	0	0	2	29.02	0	243	47.22	0.12	46.98	47.15	47.22	47.3	47.46	-62.61	0.15	-62.93	-62.71	-62.6	-62.51	-62.32
-62.62	47.21	1	1.11	1	1	8	3616	0	0.83	-62	411.14	0	0	2	30.7	0	243	47.21	0.12	46.97	47.13	47.21	47.29	47.46	-62.63	0.15	-62.93	-62.72	-62.62	-62.52	-62.34
-55.84	47.83	1	1.06	1	1	8	2696	0	0.92	-1	517.63	0	0	2	92.25	0	211	47.82	0.1	47.63	47.75	47.83	47.89	48.01	-55.84	0.13	-56.09	-55.92	-55.84	-55.75	-55.59
-55.82	47.82	1	1.06	1	1	8	2696	0	0.92	-1	517.63	0	0	2	93.39	0	212	47.82	0.11	47.6	47.75	47.82	47.89	48.02	-55.83	0.14	-56.1	-55.92	-55.82	-55.73	-55.55
-55.82	47.82	1	1.08	1	1	8	2696	0	0.9	-1	517.63	0	0	2	93.39	0	212	47.81	0.12	47.57	47.73	47.82	47.89	48.02	-55.83	0.15	-56.12	-55.92	-55.82	-55.73	-55.53
-55.81	47.81	1	1.08	1	1	8	2696	0	0.85	-1	517.18	0	0	2	93.83	0	212	47.8	0.12	47.55	47.72	47.81	47.89	48.03	-55.82	0.15	-56.12	-55.91	-55.81	-55.72	-55.53
-55.81	47.8	1	1.1	1	1	8	2696	0	0.78	-1	516.29	0	0	2	93.55	0	213	47.8	0.13	47.54	47.71	47.8	47.89	48.02	-55.81	0.15	-56.11	-55.91	-55.81	-55.71	-55.5
-55.8	47.79	1	1.15	1	1	8	2696	0	0.69	-1	515.85	0	0	2	94.02	0	213	47.79	0.14	47.5	47.7	47.79	47.88	48.03	-55.8	0.15	-56.09	-55.9	-55.8	-55.71	-55.51
-55.79	47.79	1	1.23	1	1	8	2696	0	0.6	-1	516.3	0	0	2	94.75	0	213	47.77	0.14	47.45	47.69	47.79	47.87	48.01	-55.8	0.15	-56.09	-55.89	-55.79	-55.7	-55.52
-55.33	47.76	1	1.29	1	1	8	2696	0	0.8	155	535.29	0	0	2	128.03	0	223	47.76	0.09	47.59	47.7	47.76	47.82	47.95	-55.34	0.17	-55.66	-55.46	-55.33	-55.21	-55.03
-55.3	47.73	1	1.23	1	1	8	2696	0	0.81	153	534.23	0	0	2	129.86	0	223	47.72	0.11	47.49	47.65	47.73	47.8	47.94	-55.29	0.21	-55.67	-55.44	-55.3	-55.14	-54.92
-55.33	47.73	1	1.2	1	1	8	2696	0	0.82	143	532.76	0	0	2	127.63	0	223	47.71	0.16	47.31	47.64	47.73	47.81	47.96	-55.31	0.24	-55.72	-55.48	-55.33	-55.16	-54.8
-55.35	47.73	1	1.2	1	1	8	2696	0	0.84	-1	531.78	0	0	2	126.14	0	224	47.69	0.21	47.11	47.63	47.73	47.82	47.99	-55.33	0.24	-55.74	-55.49	-55.35	-55.19	-54.74
-55.38	47.74	1	1.18	1	1	8	2696	0	0.86	-1	531.17	0	0	2	124.04	0	224	47.68	0.27	46.86	47.63	47.74	47.83	47.99	-55.36	0.26	-55.76	-55.53	-55.38	-55.23	-54.69
-55.41	47.74	1	1.16	1	1	8	2696	0	0.89	-1	529.72	0	0	2	121.81	0	224	47.66	0.33	46.61	47.63	47.74	47.83	48.01	-55.39	0.27	-55.85	-55.56	-55.41	-55.27	-54.72
-55.43	47.74	1	1.14	1	1	8	2696	0	0.88	-1	528.75	0	0	2	120.32	0	225	47.64	0.39	46.36	47.62	47.74	47.84	48.03	-55.42	0.29	-55.96	-55.59	-55.43	-55.26	-54.72
-55.46	47.74	1	1.11	1	1	8	2696	0	0.86	63	527.31	0	0	2	118.1	0	225	47.63	0.43	46.15	47.62	47.74	47.84	48.02	-55.45	0.31	-56.01	-55.61	-55.46	-55.28	-54.76
-55.47	47.75	1	1.12	1	1	8	2696	0	0.84	163	527.69	0	0	2	117.5	0	225	47.63	0.43	46.12	47.62	47.75	47.84	48.03	-55.46	0.31	-56.08	-55.62	-55.47	-55.3	-54.77
-55.49	47.75	1	1.15	1	1	8	2696	0	0.82	163	526.73	0	0	2	116.02	0	226	47.64	0.39	46.29	47.63	47.75	47.84	48.02	-55.47	0.29	-56.02	-55.63	-55.49	-55.32	-54.78
-55.51	47.75	1	1.16	1	1	8	2696	0	0.81	145	525.78	0	0	2	114.54	0	226	47.66	0.35	46.49	47.64	47.75	47.85	48.01	-55.48	0.28	-55.99	-55.64	-55.51	-55.35	-54.76
-55.53	47.75	1	1.18	1	1	8	2696	0	0.79	145	524.83	0	0	2	113.06	0	226	47.68	0.29	46.74	47.64	47.75	47.84	48.02	-55.5	0.26	-55.99	-55.65	-55.53	-55.37	-54.82
-55.55	47.75	1	1.19	1	1	8	2696	0	0.76	141	523.88	0	0	2	111.58	0	227	47.7	0.23	47.02	47.65	47.75	47.84	48.01	-55.51	0.24	-55.95	-55.66	-55.55	-55.41	-54.9
-55.56	47.76	1	1.21	1	1	8	2696	0	0.82	143	524.28	0	0	2	111.01	0	227	47.73	0.17	47.32	47.65	47.76	47.84	48	-55.53	0.21	-55.89	-55.67	-55.56	-55.42	-54.99
-55.58	47.76	1	1.24	1	1	8	2696	0	0.85	157	523.34	0	0	2	109.53	0	227	47.75	0.12	47.5	47.68	47.76	47.83	47.97	-55.56	0.17	-55.85	-55.67	-55.58	-55.48	-55.15
-55.6	47.79	1	1.18	1	1	8	2696	0	0.88	159	525.01	0	0	2	108.65	0	228	47.78	0.1	47.59	47.72	47.79	47.84	47.98	-55.6	0.13	-55.83	-55.68	-55.6	-55.51	-55.32
-55.62	47.79	1	1.15	1	1	8	2696	0	0.91	191	524.08	0	0	2	107.18	0	228	47.79	0.08	47.63	47.74	47.79	47.84	47.95	-55.62	0.09	-55.8	-55.67	-55.62	-55.56	-55.43
-55.66	47.8	1	1.12	1	1	8	2696	0	0.92	285	523.11	0	0	2	104.48	0	228	47.8	0.08	47.65	47.75	47.8	47.85	47.96	-55.66	0.08	-55.82	-55.72	-55.66	-55.6	-55.5
-55.69	47.78	1	1.09	1	1	8	2696	0	0.94	247	519.97	0	0	2	101.83	0	229	47.78	0.08	47.62	47.72	47.78	47.83	47.94	-55.69	0.09	-55.88	-55.75	-55.69	-55.64	-55.52
-55.72	47.78	1	1.08	1	1	8	2696	0	0.96	193	518.6	0	0	2	99.63	0	229	47.78	0.09	47.61	47.73	47.78	47.84	47.95	-55.72	0.11	-55.95	-55.79	-55.72	-55.66	-55.52
-55.74	47.79	1	1.06	1	1	8	2696	0	0.95	117	518.57	0	0	2	98.4	0	229	47.79	0.09	47.6	47.73	47.79	47.85	47.96	-55.74	0.12	-55.96	-55.82	-55.74	-55.66	-55.51
-55.76	47.79	1	1.04	1	1	8	2696	0	0.94	117	517.66	0	0	2	96.94	0	230	47.79	0.09	47.6	47.73	47.79	47.85	47.97	-55.76	0.12	-56	-55.84	-55.76	-55.68	-55.51
-55.78	47.79	1	1.05	1	1	8	2696	0	0.94	-1	516.76	0	0	2	95.48	0	230	47.79	0.09	47.62	47.73	47.79	47.85	47.97	-55.78	0.13	-56.03	-55.86	-55.78	-55.7	-55.52
-55.79	47.79	1	1.06	1	1	8	2696	0	0.95	-1	516.3	0	0	2	94.75	0	230	47.79	0.09	47.62	47.73	47.79	47.85	47.97	-55.8	0.13	-56.03	-55.88	-55.79	-55.72	-55.55
-55.82	47.79	1	1.06	1	1	8	2696	0	0.94	-1	514.95	0	0	2	92.57	0	231	47.79	0.08	47.64	47.74	47.79	47.85	47.96	-55.82	0.12	-56.06	-55.9	-55.82	-55.74	-55.57
-55.84	47.8	1	1.05	1	1	8	2696	0	0.95	-1	514.95	0	0	2	91.38	0	231	47.8	0.08	47.65	47.75	47.8	47.85	47.96	-55.84	0.12	-56.06	-55.92	-55.84	-55.77	-55.58
-55.86	47.79	1	1.06	1	1	8	2696	0	0.96	-1	513.17	0	0	2	89.66	0	231	47.79	0.07	47.67	47.75	47.79	47.84	47.93	-55.85	0.11	-56.04	-55.93	-55.86	-55.78	-55.6
-55.83	47.84	1	1.05	1	1	8	2696	0	0.97	-1	518.97	0	0	2	93.29	0	232	47.84	0.08	47.68	47.79	47.84	47.89	48.01	-55.83	0.13	-56.05	-55.92	-55.83	-55.75	-55.54
-55.83	47.85	1	1.04	1	1	8	2696	0	0.98	-1	519.87	0	0	2	93.61	0	232	47.86	0.08	47.7	47.8	47.85	47.91	48.03	-55.82	0.13	-56.06	-55.91	-55.83	-55.75	-55.55
-55.83	47.86	1	1.03	1	1	8	2696	0	0.98	-1	520.77	0	0	2	93.95	0	232	47.86	0.09	47.69	47.79	47.86	47.92	48.04	-55.83	0.14	-56.09	-55.92	-55.83	-55.74	-55.54
-55.82	47.86	1	1.02	1	1	8	2696	0	0.97	-1	521.21	0	0	2	94.66	0	233	47.86	0.09	47.7	47.8	47.86	47.92	48.05	-55.82	0.14	-56.09	-55.92	-55.82	-55.73	-55.53
-55.82	47.87	1	1.02	1	1	8	2696	0	0.97	-1	522.11	0	0	2	95.01	0	233	47.87	0.09	47.69	47.8	47.87	47.92	48.05	-55.82	0.14	-56.1	-55.91	-55.82	-55.73	-55.55
-55.83	47.87	1	1.03	1	1	8	2696	0	0.97	-1	521.66	0	0	2	94.3	0	233	47.87	0.09	47.69	47.81	47.87	47.94	48.06	-55.82	0.13	-56.09	-55.91	-55.83	-55.74	-55.55
-55.82	47.88	1	1.03	1	1	8	2696	0	0.96	-1	523	0	0	2	95.37	0	234	47.88	0.09	47.71	47.81	47.88	47.94	48.05	-55.82	0.13	-56.07	-55.9	-55.82	-55.73	-55.56
-55.82	47.89	1	1.03	1	1	8	2696	0	0.97	-1	523.9	0	0	2	95.74	0	234	47.89	0.08	47.73	47.83	47.89	47.95	48.05	-55.82	0.13	-56.06	-55.9	-55.82	-55.73	-55.57
-55.81	47.89	1	1.04	1	1	8	2696	0	0.98	-1	524.34	0	0	2	96.44	0	234	47.89	0.08	47.73	47.83	47.89	47.94	48.05	-55.81	0.12	-56.05	-55.89	-55.81	-55.74	-55.58
-55.81	47.9	1	1.03	1	1	8	2696	0	0.98	-1	525.24	0	0	2	96.82	0	235	47.9	0.07	47.78	47.86	47.9	47.95	48.04	-55.81	0.1	-56.01	-55.88	-55.81	-55.75	-55.61
-55.77	47.91	1	1.02	1	1	8	2696	0	0.97	-1	527.9	0	0	2	100.01	0	235	47.9	0.08	47.75	47.85	47.91	47.96	48.05	-55.78	0.11	-56.01	-55.85	-55.77	-55.7	-55.56
-55.8	47.9	1	1.03	1	1	8	2696	0	0.97	-1	525.68	0	0	2	97.52	0	235	47.9	0.08	47.74	47.85	47.9	47.96	48.07	-55.8	0.12	-56.04	-55.88	-55.8	-55.73	-55.58
-55.8	47.91	1	1.03	1	1	8	2696	0	0.96	-1	526.58	0	0	2	97.91	0	236	47.91	0.09	47.74	47.85	47.91	47.97	48.08	-55.8	0.12	-56.04	-55.88	-55.8	-55.72	-55.56
-55.82	47.92	1	1.03	1	1	8	2696	0	0.96	-1	526.6	0	0	2	96.92	0	236	47.91	0.09	47.73	47.86	47.92	47.98	48.08	-55.82	0.12	-56.04	-55.9	-55.82	-55.74	-55.59
-55.83	47.92	1	1.04	1	1	8	2696	0	0.96	-1	526.16	0	0	2	96.23	0	236	47.92	0.09	47.74	47.86	47.92	47.97	48.09	-55.82	0.12	-56.05	-55.9	-55.83	-55.74	-55.6
-55.83	47.92	1	1.04	1	1	8	2696	0	0.96	-1	526.16	0	0	2	96.23	0	237	47.92	0.09	47.75	47.87	47.92	47.98	48.09	-55.83	0.11	-56.05	-55.91	-55.83	-55.75	-55.6
-55.83	47.92	1	1.04	1	1	8	2696	0	0.96	-1	526.16	0	0	2	96.23	0	237	47.92	0.09	47.75	47.87	47.92	47.98	48.08	-55.83	0.1	-56.04	-55.9	-55.83	-55.77	-55.63
-55.85	47.94	1	1.04	1	1	8	2696	0	0.96	205	527.1	0	0	2	95.71	0	237	47.94	0.08	47.78	47.88	47.94	47.99	48.1	-55.85	0.09	-56.03	-55.91	-55.85	-55.79	-55.65
-55.84	47.92	1	1.04	1	1	8	2696	0	0.96	181	525.95	0	0	2	95.88	0	238	47.92	0.07	47.78	47.87	47.92	47.97	48.05	-55.83	0.08	-56	-55.89	-55.84	-55.78	-55.68
-55.86	47.9	1	1.04	1	1	8	2696	0	0.96	-1	523.05	0	0	2	93.33	0	238	47.91	0.07	47.77	47.85	47.9	47.95	48.05	-55.86	0.09	-56.04	-55.92	-55.86	-55.8	-55.67
-55.83	47.91	1	1.04	1	1	8	2696	0	0.96	-1	525.26	0	0	2	95.82	0	238	47.91	0.09	47.73	47.84	47.91	47.97	48.09	-55.84	0.11	-56.06	-55.91	-55.83	-55.76	-55.63
-55.84	47.9	1	1.04	1	1	8	2696	0	0.96	-1	523.92	0	0	2	94.73	0	239	47.9	0.1	47.7	47.83	47.9	47.97	48.09	-55.84	0.12	-56.07	-55.92	-55.84	-55.75	-55.59
-55.82	47.9	1	1.04	1	1	8	2696	0	0.97	-1	524.8	0	0	2	96.12	0	239	47.9	0.11	47.68	47.83	47.9	47.97	48.11	-55.82	0.13	-56.07	-55.91	-55.82	-55.73	-55.57
-55.82	47.9	1	1.04	1	1	8	2696	0	0.96	-1	524.8	0	0	2	96.12	0	239	47.9	0.12	47.65	47.82	47.9	47.97	48.1	-55.81	0.14	-56.07	-55.91	-55.82	-55.72	-55.54
-55.81	47.9	1	1.03	1	1	8	2696	0	0.95	-1	525.24	0	0	2	96.82	0	240	47.89	0.12	47.65	47.81	47.9	47.97	48.13	-55.81	0.14	-56.08	-55.91	-55.81	-55.71	-55.51
-55.81	47.89	1	1.04	1	1	8	2696	0	0.95	-1	524.56	0	0	2	96.8	0	240	47.89	0.12	47.64	47.81	47.89	47.97	48.13	-55.81	0.15	-56.1	-55.91	-55.81	-55.71	-55.48
-55.8	47.89	1	1.05	1	1	8	2696	0	0.95	-1	524.78	0	0	2	97.15	0	240	47.89	0.13	47.61	47.8	47.89	47.97	48.13	-55.8	0.15	-56.1	-55.89	-55.8	-55.7	-55.46
-55.8	47.88	1	1.05	1	1	8	2696	0	0.94	-1	523.89	0	0	2	96.78	0	241	47.88	0.14	47.62	47.79	47.88	47.98	48.14	-55.8	0.16	-56.11	-55.9	-55.8	-55.69	-55.47
-55.8	47.89	1	1.05	1	1	8	2696	0	0.93	-1	524.78	0	0	2	97.15	0	241	47.88	0.14	47.62	47.79	47.89	47.97	48.15	-55.8	0.16	-56.11	-55.9	-55.8	-55.69	-55.45
-55.79	47.89	1	1.06	1	1	8	2696	0	0.94	-1	525.23	0	0	2	97.85	0	241	47.89	0.14	47.6	47.79	47.89	47.98	48.16	-55.79	0.16	-56.11	-55.89	-55.79	-55.68	-55.46
-55.78	47.89	1	1.07	1	1	8	2696	0	0.93	-1	525.67	0	0	2	98.56	0	242	47.88	0.15	47.59	47.79	47.89	47.98	48.14	-55.78	0.17	-56.12	-55.89	-55.78	-55.67	-55.44
-55.77	47.88	1	1.06	1	1	8	2696	0	0.94	-1	525.22	0	0	2	98.9	0	242	47.88	0.15	47.59	47.78	47.88	47.98	48.15	-55.77	0.17	-56.1	-55.88	-55.77	-55.66	-55.44
-60.05	44.01	1	1.05	1	1	8	2985	0	0.96	-48	8.5	0	10	2	8.5	0	212	44.01	0.08	43.85	43.95	44.01	44.06	44.16	-60.05	0.11	-60.27	-60.12	-60.05	-59.98	-59.85
-60.05	44.02	1	1.04	1	1	8	2985	0	0.96	-48	9.4	0	10	2	9.4	0	212	44.02	0.08	43.86	43.97	44.02	44.07	44.19	-60.05	0.11	-60.26	-60.13	-60.05	-59.98	-59.82
-60.05	44.03	1	1.04	1	1	8	2985	0	0.96	-54	10.29	0	10	2	10.29	0	213	44.03	0.09	43.85	43.97	44.03	44.09	44.21	-60.05	0.12	-60.29	-60.14	-60.05	-59.97	-59.81
-60.05	44.05	1	1.04	1	1	8	2985	0	0.96	-54	12.16	0	10	2	12.16	0	213	44.05	0.09	43.88	44	44.05	44.11	44.21	-60.05	0.13	-60.29	-60.14	-60.05	-59.97	-59.79
-60.07	44.04	1	1.04	1	1	8	2985	0	0.96	-46	10.44	0	10	2	10.44	0	213	44.04	0.09	43.86	43.98	44.04	44.1	44.21	-60.07	0.12	-60.29	-60.14	-60.07	-59.99	-59.81
-60.06	44.03	1	1.04	1	1	8	2985	0	0.96	-54	9.84	0	10	2	9.84	0	214	44.03	0.09	43.84	43.97	44.03	44.09	44.21	-60.06	0.12	-60.3	-60.14	-60.06	-59.99	-59.83
-60.06	44.01	1	1.05	1	1	8	2985	0	0.96	-48	8.04	0	10	2	8.04	0	214	44.01	0.09	43.83	43.95	44.01	44.07	44.18	-60.06	0.12	-60.3	-60.14	-60.06	-59.99	-59.83
-60.07	44	1	1.04	1	1	8	2985	0	0.96	-10	6.67	0	10	2	6.67	0	214	44	0.08	43.84	43.94	44	44.05	44.17	-60.07	0.11	-60.29	-60.13	-60.07	-60	-59.86
-60.07	43.98	1	1.04	1	1	8	2985	0	0.96	-10	4.91	1	10	2	4.91	1	215	43.98	0.08	43.83	43.93	43.98	44.04	44.13	-60.07	0.1	-60.25	-60.14	-60.07	-60	-59.88
-60.07	43.97	1	1.05	1	1	8	2985	0	0.97	-1	3.9	1	10	2	3.9	1	215	43.97	0.06	43.85	43.93	43.97	44.01	44.1	-60.07	0.07	-60.21	-60.12	-60.07	-60.02	-59.93
-60.1	43.91	1	1.02	1	1	8	2985	0	0.98	-34	3.68	1	10	2	3.68	1	217	43.91	0.06	43.8	43.87	43.91	43.96	44.03	-60.11	0.07	-60.25	-60.16	-60.1	-60.06	-59.96
-60.1	43.9	1	1.02	1	1	8	2985	0	0.98	-50	4.58	1	10	2	4.58	1	218	43.9	0.07	43.77	43.86	43.9	43.95	44.04	-60.1	0.08	-60.24	-60.15	-60.1	-60.05	-59.94
-60	43.9	1	1.02	1	1	8	2985	0	0.96	-28	3.55	1	10	2	3.55	1	237	43.9	0.07	43.76	43.85	43.9	43.95	44.04	-60	0.09	-60.18	-60.06	-60	-59.95	-59.82
-69.06	48.56	1	1.03	1	1	8	2986	0	0.97	-154	856.82	0	0	2	5.45	0	212	48.55	0.07	48.41	48.51	48.56	48.6	48.69	-69.05	0.08	-69.22	-69.11	-69.06	-69	-68.89
-69.08	48.56	1	1.02	1	1	8	2986	0	0.96	-124	858.05	0	0	2	4.12	1	212	48.56	0.07	48.43	48.51	48.56	48.61	48.69	-69.08	0.08	-69.25	-69.13	-69.08	-69.02	-68.91
-69.07	48.56	1	1.03	1	1	8	2986	0	0.97	-124	857.44	0	0	2	4.78	1	213	48.56	0.06	48.43	48.51	48.56	48.6	48.68	-69.07	0.08	-69.2	-69.12	-69.07	-69.01	-68.91
-69.2	48.52	1	1.03	1	1	8	2986	0	0.97	-84	863.04	0	0	2	4.32	1	217	48.52	0.07	48.38	48.47	48.52	48.57	48.67	-69.2	0.09	-69.37	-69.26	-69.2	-69.15	-69.02
-69.19	48.54	1	1.03	1	1	8	2986	0	0.97	-40	863.63	0	0	2	3.71	1	217	48.54	0.08	48.38	48.48	48.54	48.6	48.69	-69.19	0.1	-69.39	-69.26	-69.19	-69.12	-68.99
-68.86	48.75	1	1.24	1	1	8	2986	0	0.83	-160	856.61	0	0	2	7.79	0	227	48.74	0.1	48.53	48.68	48.75	48.81	48.92	-68.86	0.12	-69.09	-68.94	-68.86	-68.78	-68.63
-68.82	48.73	1	1.2	1	1	8	2986	0	0.86	-230	852.92	0	0	2	10.84	0	227	48.72	0.1	48.52	48.66	48.73	48.79	48.93	-68.83	0.13	-69.11	-68.91	-68.82	-68.74	-68.6
-68.83	48.69	1	1.18	1	1	8	2986	0	0.87	-262	850.96	0	0	2	13.86	0	227	48.69	0.1	48.47	48.63	48.69	48.76	48.9	-68.83	0.13	-69.08	-68.92	-68.83	-68.74	-68.58
-68.79	48.68	1	1.14	1	1	8	2986	0	0.92	-290	847.92	0	0	2	16.73	0	228	48.67	0.11	48.46	48.61	48.68	48.74	48.87	-68.79	0.14	-69.06	-68.88	-68.79	-68.7	-68.51
-68.8	48.65	1	1.13	1	1	8	2986	0	0.92	-270	846.6	0	0	2	18.66	0	228	48.65	0.1	48.46	48.59	48.65	48.71	48.84	-68.8	0.14	-69.05	-68.89	-68.8	-68.71	-68.49
-68.74	48.64	1	1.08	1	1	8	2986	0	0.9	-238	842.35	0	0	2	22.23	0	228	48.64	0.1	48.44	48.58	48.64	48.7	48.81	-68.73	0.15	-69.01	-68.82	-68.74	-68.64	-68.38
-68.78	48.62	1	1.08	1	1	8	2986	0	0.91	-240	843.49	0	0	2	22.13	0	229	48.62	0.09	48.44	48.56	48.62	48.67	48.79	-68.76	0.16	-69	-68.85	-68.78	-68.69	-68.42
-68.78	48.65	1	1.1	1	1	8	2986	0	0.9	-270	845.4	0	0	2	19.62	0	229	48.65	0.09	48.46	48.59	48.65	48.71	48.82	-68.77	0.15	-69.03	-68.87	-68.78	-68.69	-68.46
-68.82	48.66	1	1.09	1	1	8	2986	0	0.95	-262	848.45	0	0	2	16.85	0	229	48.66	0.09	48.48	48.6	48.66	48.72	48.83	-68.81	0.14	-69.07	-68.9	-68.82	-68.73	-68.54
-68.83	48.68	1	1.1	1	1	8	2986	0	0.96	-262	850.32	0	0	2	14.69	0	230	48.68	0.09	48.51	48.62	48.68	48.74	48.84	-68.83	0.12	-69.06	-68.91	-68.83	-68.75	-68.6
-68.9	48.68	1	1.05	1	1	8	2986	0	0.95	-196	854.25	0	0	2	11.68	0	230	48.68	0.08	48.52	48.63	48.68	48.73	48.83	-68.89	0.12	-69.12	-68.98	-68.9	-68.81	-68.66
-68.85	48.7	1	1.04	1	1	8	2986	0	0.94	-220	852.8	0	0	2	12.04	0	230	48.69	0.08	48.53	48.64	48.7	48.75	48.85	-68.85	0.13	-69.13	-68.94	-68.85	-68.77	-68.6
-68.87	48.7	1	1.05	1	1	8	2986	0	0.93	-182	854.01	0	0	2	11.08	0	231	48.69	0.08	48.52	48.64	48.7	48.74	48.85	-68.87	0.13	-69.13	-68.96	-68.87	-68.78	-68.62
-68.86	48.7	1	1.06	1	1	8	2986	0	0.91	-220	853.41	0	0	2	11.56	0	231	48.7	0.1	48.5	48.64	48.7	48.76	48.87	-68.87	0.14	-69.16	-68.96	-68.86	-68.77	-68.61
-68.87	48.7	1	1.07	1	1	8	2986	0	0.87	-182	854.01	0	0	2	11.08	0	231	48.7	0.1	48.5	48.63	48.7	48.77	48.88	-68.87	0.14	-69.16	-68.96	-68.87	-68.77	-68.6
-68.87	48.71	1	1.09	1	1	8	2986	0	0.78	-182	854.65	0	0	2	10.25	0	232	48.7	0.11	48.47	48.64	48.71	48.78	48.9	-68.88	0.15	-69.17	-68.98	-68.87	-68.78	-68.59
-68.87	48.71	1	1.13	1	1	8	2986	0	0.71	-182	854.65	0	0	2	10.25	0	232	48.7	0.11	48.48	48.63	48.71	48.78	48.9	-68.88	0.15	-69.16	-68.97	-68.87	-68.77	-68.6
-68.87	48.74	1	1.22	1	1	8	2986	0	0.69	-130	856.57	0	0	2	7.88	0	232	48.74	0.1	48.52	48.67	48.74	48.81	48.92	-68.88	0.15	-69.15	-68.98	-68.87	-68.78	-68.61
-68.85	48.79	1	1.29	1	1	8	2986	0	0.71	-88	858.59	0	0	2	3.89	1	233	48.78	0.1	48.55	48.72	48.79	48.85	48.96	-68.85	0.14	-69.12	-68.95	-68.85	-68.75	-68.59
-69.15	48.7	1	1.05	1	1	8	2986	0	0.96	29	870.97	0	0	2	4.62	1	240	48.7	0.08	48.54	48.64	48.7	48.75	48.85	-69.15	0.11	-69.36	-69.22	-69.15	-69.07	-68.95
-69.18	48.71	1	1.05	1	1	8	2986	0	0.94	87	873.42	0	0	2	6.59	0	241	48.71	0.08	48.56	48.66	48.71	48.77	48.86	-69.19	0.1	-69.39	-69.25	-69.18	-69.12	-68.99
-69.17	48.72	1	1.05	1	1	8	2986	0	0.94	49	873.44	0	0	2	6.64	0	241	48.72	0.08	48.55	48.66	48.72	48.78	48.87	-69.17	0.11	-69.39	-69.24	-69.17	-69.1	-68.98
-69.17	48.72	1	1.06	1	1	8	2986	0	0.94	49	873.44	0	0	2	6.64	0	241	48.72	0.09	48.55	48.66	48.72	48.78	48.89	-69.18	0.11	-69.39	-69.25	-69.17	-69.1	-68.97
-69.16	48.73	1	1.06	1	1	8	2986	0	0.92	27	873.45	0	0	2	6.28	0	242	48.73	0.09	48.56	48.67	48.73	48.79	48.89	-69.16	0.11	-69.37	-69.23	-69.16	-69.09	-68.95
-69.18	48.72	1	1.06	1	1	8	2986	0	0.93	49	874.05	0	0	2	7.35	0	242	48.73	0.08	48.56	48.67	48.72	48.78	48.89	-69.18	0.1	-69.37	-69.24	-69.18	-69.11	-68.97
-69.12	48.75	1	1.08	1	1	8	2986	0	0.94	33	872.28	0	0	2	4.15	1	242	48.75	0.09	48.58	48.69	48.75	48.81	48.93	-69.12	0.1	-69.31	-69.19	-69.12	-69.04	-68.92
-61.09	45.18	1	1.07	1	1	8	3617	0	0.96	-74	156.85	0	0	2	31.9	0	213	45.18	0.1	44.97	45.12	45.18	45.25	45.37	-61.08	0.12	-61.33	-61.16	-61.09	-61.01	-60.83
-61.07	45.17	1	1.04	1	1	8	3617	0	0.95	-74	154.63	0	0	2	33.32	0	213	45.16	0.11	44.94	45.09	45.17	45.24	45.36	-61.07	0.12	-61.33	-61.15	-61.07	-60.99	-60.84
-61.1	45.16	1	1.04	1	1	8	3617	0	0.96	-96	154.83	0	0	2	34.78	0	213	45.16	0.11	44.93	45.09	45.16	45.23	45.35	-61.09	0.12	-61.34	-61.17	-61.1	-61.01	-60.86
-61.1	45.14	1	1.05	1	1	8	3617	0	0.96	-96	153.4	0	0	2	36.42	0	214	45.14	0.11	44.93	45.07	45.14	45.21	45.35	-61.1	0.12	-61.34	-61.18	-61.1	-61.01	-60.86
-61.11	45.14	1	1.04	1	1	8	3617	0	0.95	-99	153.32	0	0	2	37.12	0	214	45.14	0.1	44.93	45.07	45.14	45.21	45.34	-61.12	0.12	-61.34	-61.2	-61.11	-61.03	-60.89
-61.12	45.13	1	1.04	1	1	8	3617	0	0.95	-99	152.77	0	9	2	38.24	0	214	45.13	0.1	44.93	45.06	45.13	45.2	45.33	-61.12	0.12	-61.36	-61.2	-61.12	-61.04	-60.9
-61.12	45.1	1	1.05	1	1	8	3617	0	0.95	-111	149.94	0	10	2	41.45	0	215	45.1	0.09	44.92	45.04	45.1	45.17	45.29	-61.12	0.1	-61.31	-61.19	-61.12	-61.05	-60.92
-61.1	45.1	1	1.05	1	1	8	3617	0	0.95	-111	149.11	0	10	2	41.36	0	215	45.1	0.09	44.92	45.04	45.1	45.17	45.29	-61.11	0.12	-61.35	-61.19	-61.1	-61.03	-60.88
-61.11	45.1	1	1.05	1	1	8	3617	0	0.95	-111	149.52	0	10	2	41.49	0	215	45.11	0.09	44.92	45.04	45.1	45.17	45.29	-61.11	0.13	-61.35	-61.19	-61.11	-61.03	-60.85
-61.1	45.11	1	1.05	1	1	8	3617	0	0.94	-111	150.06	0	10	2	40.26	0	216	45.11	0.09	44.93	45.04	45.11	45.17	45.3	-61.09	0.13	-61.34	-61.18	-61.1	-61.01	-60.83
-61.1	45.11	1	1.06	1	1	8	3617	0	0.94	-111	150.06	0	10	2	40.26	0	216	45.11	0.09	44.93	45.05	45.11	45.17	45.29	-61.1	0.14	-61.37	-61.19	-61.1	-61.01	-60.84
-61.08	45.12	1	1.06	1	1	8	3617	0	0.92	-103	150.2	0	10	2	38.94	0	216	45.12	0.09	44.96	45.06	45.12	45.18	45.29	-61.08	0.13	-61.33	-61.16	-61.08	-60.99	-60.81
-61.1	45.11	1	1.07	1	1	8	3617	0	0.92	-111	150.06	0	10	2	40.26	0	217	45.11	0.1	44.93	45.04	45.11	45.18	45.31	-61.1	0.14	-61.38	-61.19	-61.1	-61	-60.81
-61.1	45.11	1	1.08	1	1	8	3617	0	0.9	-111	150.06	0	10	2	40.26	0	217	45.11	0.1	44.93	45.05	45.11	45.18	45.31	-61.11	0.15	-61.39	-61.2	-61.1	-61	-60.82
-61.12	45.1	1	1.08	1	1	8	3617	0	0.84	-111	149.94	0	10	2	41.45	0	217	45.11	0.1	44.91	45.04	45.1	45.18	45.31	-61.12	0.16	-61.41	-61.23	-61.12	-61.01	-60.81
-61.13	45.1	1	1.1	1	1	8	3617	0	0.76	-111	150.36	0	10	2	41.26	0	218	45.11	0.1	44.91	45.04	45.1	45.17	45.31	-61.13	0.16	-61.44	-61.24	-61.13	-61.03	-60.82
-61.15	45.1	1	1.16	1	1	8	3617	0	0.67	-109	151.2	0	10	2	40.92	0	218	45.1	0.1	44.9	45.04	45.1	45.17	45.3	-61.15	0.16	-61.45	-61.26	-61.15	-61.04	-60.84
-61.16	45.1	1	1.24	1	1	8	3617	0	0.64	-109	151.63	0	10	2	40.77	0	218	45.1	0.09	44.92	45.04	45.1	45.16	45.3	-61.16	0.14	-61.44	-61.25	-61.16	-61.06	-60.9
-61.52	45.04	1	1.26	1	1	8	3617	0	0.85	-59	163.88	0	0	2	6.66	0	220	45.04	0.08	44.88	44.99	45.04	45.1	45.21	-61.53	0.1	-61.75	-61.59	-61.52	-61.45	-61.34
-61.58	45.03	1	1.19	1	1	8	3617	0	0.85	-48	166.34	0	0	2	8.17	0	220	45.03	0.07	44.89	44.98	45.03	45.08	45.18	-61.58	0.08	-61.73	-61.63	-61.58	-61.52	-61.43
-61.57	45.02	1	1.15	1	1	8	3617	0	0.85	-63	164.99	0	0	2	8.98	0	221	45.02	0.08	44.86	44.97	45.02	45.08	45.18	-61.57	0.08	-61.74	-61.63	-61.57	-61.51	-61.41
-61.56	45.02	1	1.15	1	1	8	3617	0	0.86	-57	164.44	0	0	2	8.81	0	221	45.02	0.09	44.82	44.96	45.02	45.08	45.2	-61.56	0.1	-61.76	-61.62	-61.56	-61.49	-61.37
-61.52	45.05	1	1.15	1	1	8	3617	0	0.87	-46	164.69	0	0	2	5.58	0	221	45.05	0.1	44.85	44.98	45.05	45.12	45.25	-61.52	0.1	-61.73	-61.59	-61.52	-61.45	-61.32
-61.49	45.07	1	1.14	1	1	8	3617	0	0.89	-57	164.76	0	0	2	5.06	0	222	45.07	0.11	44.85	45	45.07	45.15	45.31	-61.49	0.11	-61.7	-61.56	-61.49	-61.42	-61.27
-61.46	45.09	1	1.13	1	1	8	3617	0	0.89	-48	164.89	0	0	2	6.29	0	222	45.1	0.12	44.87	45.02	45.09	45.17	45.36	-61.46	0.11	-61.67	-61.53	-61.46	-61.39	-61.24
-61.44	45.11	1	1.11	1	1	8	3617	0	0.91	-30	165.59	0	0	2	4.89	1	222	45.12	0.12	44.89	45.04	45.11	45.2	45.38	-61.43	0.1	-61.62	-61.5	-61.44	-61.37	-61.23
-61.4	45.1	1	1.11	1	1	8	3617	0	0.91	-48	162.74	0	0	2	7.11	0	223	45.1	0.12	44.88	45.03	45.1	45.18	45.34	-61.4	0.11	-61.62	-61.47	-61.4	-61.32	-61.17
-61.36	45.11	1	1.1	1	1	8	3617	0	0.91	-61	161.66	0	0	2	6.86	0	223	45.11	0.12	44.87	45.03	45.11	45.18	45.33	-61.36	0.12	-61.59	-61.44	-61.36	-61.29	-61.14
-61.33	45.11	1	1.09	1	1	8	3617	0	0.92	-69	160.23	0	0	2	7.35	0	223	45.1	0.11	44.88	45.03	45.11	45.18	45.33	-61.33	0.12	-61.56	-61.4	-61.33	-61.25	-61.1
-61.29	45.11	1	1.09	1	1	8	3617	0	0.94	-71	158.36	0	0	2	8.91	0	224	45.11	0.11	44.9	45.04	45.11	45.18	45.32	-61.29	0.11	-61.5	-61.36	-61.29	-61.22	-61.08
-61.26	45.11	1	1.08	1	1	8	3617	0	0.94	-84	156.98	0	0	2	9.82	0	224	45.1	0.1	44.9	45.03	45.11	45.18	45.3	-61.27	0.11	-61.46	-61.34	-61.26	-61.2	-61.05
-61.23	45.11	1	1.06	1	1	8	3617	0	0.94	-88	155.62	0	0	2	10.97	0	224	45.11	0.09	44.94	45.05	45.11	45.17	45.27	-61.23	0.09	-61.39	-61.29	-61.23	-61.17	-61.04
-61.24	45.11	1	1.06	1	1	8	3617	0	0.94	-84	156.07	0	0	2	10.57	0	225	45.11	0.09	44.93	45.05	45.11	45.17	45.29	-61.24	0.09	-61.41	-61.3	-61.24	-61.17	-61.05
-61.21	45.13	1	1.06	1	1	8	3617	0	0.94	-57	156.58	0	0	2	36.91	0	225	45.12	0.09	44.95	45.07	45.13	45.18	45.29	-61.21	0.09	-61.38	-61.27	-61.21	-61.16	-61.03
-61.2	45.12	1	1.06	1	1	8	3617	0	0.94	-86	155.68	0	0	2	37.54	0	225	45.12	0.1	44.92	45.06	45.12	45.19	45.32	-61.2	0.1	-61.42	-61.27	-61.2	-61.14	-61
-61.19	45.13	1	1.06	1	1	8	3617	0	0.93	-86	155.72	0	0	2	37.09	0	226	45.13	0.1	44.93	45.06	45.13	45.19	45.33	-61.19	0.11	-61.4	-61.26	-61.19	-61.11	-60.97
-61.17	45.13	1	1.06	1	1	8	3617	0	0.92	-86	154.86	0	0	2	37.34	0	226	45.14	0.1	44.94	45.07	45.13	45.21	45.34	-61.17	0.11	-61.4	-61.25	-61.17	-61.09	-60.96
-61.16	45.15	1	1.08	1	1	8	3617	0	0.93	-92	156.32	0	0	2	35.31	0	226	45.15	0.1	44.95	45.08	45.15	45.21	45.36	-61.16	0.12	-61.38	-61.24	-61.16	-61.08	-60.93
-61.13	45.15	1	1.08	1	1	8	3617	0	0.93	-90	155.08	0	0	2	35.88	0	227	45.15	0.1	44.96	45.09	45.15	45.22	45.36	-61.13	0.11	-61.35	-61.21	-61.13	-61.06	-60.92
-61.12	45.16	1	1.07	1	1	8	3617	0	0.94	-90	155.63	0	0	2	35.04	0	227	45.16	0.11	44.97	45.09	45.16	45.23	45.38	-61.12	0.12	-61.37	-61.2	-61.12	-61.03	-60.88
-61.08	45.17	1	1.07	1	1	8	3617	0	0.93	-74	155.02	0	0	2	33.42	0	227	45.17	0.11	44.97	45.1	45.17	45.24	45.38	-61.09	0.12	-61.33	-61.18	-61.08	-61.01	-60.85
-61.07	45.17	1	1.06	1	1	8	3617	0	0.93	-74	154.63	0	0	2	33.32	0	228	45.18	0.11	44.96	45.1	45.17	45.25	45.4	-61.07	0.12	-61.31	-61.15	-61.07	-60.99	-60.83
-61.05	45.18	1	1.07	1	1	8	3617	0	0.94	-80	154.84	0	0	2	32.05	0	228	45.19	0.11	44.97	45.11	45.18	45.26	45.41	-61.05	0.12	-61.29	-61.13	-61.05	-60.97	-60.81
-61.03	45.19	1	1.07	1	1	8	3617	0	0.94	-60	155.08	0	0	2	30.85	0	228	45.19	0.11	44.97	45.12	45.19	45.26	45.41	-61.03	0.11	-61.24	-61.1	-61.03	-60.95	-60.81
-61.02	45.2	1	1.06	1	1	8	3617	0	0.92	-60	155.7	0	0	2	29.72	0	229	45.2	0.11	44.96	45.12	45.2	45.27	45.4	-61.02	0.11	-61.25	-61.09	-61.02	-60.95	-60.8
-61.01	45.2	1	1.06	1	1	8	3617	0	0.94	-60	155.34	0	0	2	29.72	0	229	45.19	0.11	44.96	45.12	45.2	45.27	45.41	-61.01	0.11	-61.22	-61.08	-61.01	-60.93	-60.8
-61.01	45.23	1	1.08	1	1	8	3617	0	0.95	-39	158.32	0	0	2	26.38	0	229	45.22	0.11	45.01	45.16	45.23	45.3	45.43	-61.01	0.11	-61.22	-61.09	-61.01	-60.94	-60.79
-61.01	45.24	1	1.06	1	1	8	3617	0	0.95	-22	159.32	0	0	2	25.27	0	230	45.24	0.1	45.05	45.18	45.24	45.31	45.44	-61.01	0.11	-61.22	-61.08	-61.01	-60.94	-60.81
-61.01	45.27	1	1.05	1	1	8	3617	0	0.95	-1	162.32	0	0	2	21.93	0	230	45.26	0.1	45.08	45.2	45.27	45.33	45.44	-61.01	0.1	-61.21	-61.09	-61.01	-60.94	-60.81
-61.02	45.29	1	1.05	1	1	8	3617	0	0.97	-1	164.66	0	0	2	19.7	0	230	45.28	0.09	45.09	45.23	45.29	45.34	45.45	-61.02	0.1	-61.21	-61.09	-61.02	-60.96	-60.83
-61.03	45.3	1	1.05	1	1	8	3617	0	0.96	-1	166	0	0	2	18.62	0	231	45.29	0.09	45.11	45.23	45.3	45.35	45.47	-61.03	0.1	-61.22	-61.1	-61.03	-60.97	-60.84
-61.03	45.31	1	1.03	1	1	8	3617	0	0.95	-1	167.01	0	0	2	17.5	0	231	45.3	0.1	45.11	45.24	45.31	45.37	45.5	-61.03	0.11	-61.25	-61.1	-61.03	-60.96	-60.82
-61.03	45.31	1	1.05	1	1	8	3617	0	0.96	-1	167.01	0	0	2	17.5	0	231	45.31	0.1	45.12	45.25	45.31	45.38	45.5	-61.03	0.11	-61.26	-61.11	-61.03	-60.96	-60.82
-61.04	45.32	1	1.05	1	1	8	3617	0	0.97	-1	168.35	0	0	2	16.46	0	232	45.33	0.09	45.13	45.26	45.32	45.39	45.51	-61.04	0.11	-61.27	-61.11	-61.04	-60.96	-60.81
-61.04	45.33	1	1.04	1	1	8	3617	0	0.98	25	169.35	0	0	2	15.35	0	232	45.33	0.09	45.14	45.27	45.33	45.4	45.51	-61.04	0.11	-61.26	-61.12	-61.04	-60.97	-60.81
-61.03	45.35	1	1.04	1	1	8	3617	0	0.97	13	171.03	0	0	2	13.06	0	232	45.35	0.09	45.15	45.28	45.35	45.41	45.53	-61.03	0.11	-61.24	-61.1	-61.03	-60.96	-60.83
-61.03	45.33	1	1.03	1	1	8	3617	0	0.97	13	169.01	0	0	2	15.28	0	233	45.33	0.1	45.14	45.27	45.33	45.4	45.51	-61.03	0.11	-61.27	-61.11	-61.03	-60.96	-60.82
-61.03	45.34	1	1.03	1	1	8	3617	0	0.97	13	170.02	0	0	2	14.17	0	233	45.33	0.1	45.14	45.28	45.34	45.4	45.52	-61.03	0.11	-61.24	-61.1	-61.03	-60.95	-60.82
-61.02	45.33	1	1.03	1	1	8	3617	0	0.97	13	168.68	0	0	2	15.25	0	233	45.33	0.09	45.13	45.27	45.33	45.39	45.51	-61.02	0.11	-61.24	-61.09	-61.02	-60.94	-60.81
-61.01	45.33	1	1.03	1	1	8	3617	0	0.97	13	168.35	0	0	2	15.25	0	234	45.33	0.09	45.15	45.27	45.33	45.38	45.51	-61.01	0.1	-61.2	-61.08	-61.01	-60.95	-60.81
-61	45.32	1	1.03	1	1	8	3617	0	0.98	-1	166.85	0	0	2	16.39	0	234	45.32	0.08	45.17	45.27	45.32	45.38	45.47	-60.99	0.09	-61.17	-61.05	-61	-60.93	-60.82
-61	45.32	1	1.03	1	1	8	3617	0	0.98	-1	167.01	0	0	2	16.37	0	234	45.32	0.07	45.18	45.27	45.32	45.37	45.46	-61	0.07	-61.15	-61.04	-61	-60.95	-60.86
-60.96	45.32	1	1.02	1	1	8	3617	0	0.98	-1	165.72	0	0	2	16.75	0	235	45.32	0.07	45.18	45.28	45.32	45.37	45.46	-60.96	0.08	-61.12	-61.01	-60.96	-60.91	-60.81
-60.97	45.33	1	1.02	1	1	8	3617	0	0.98	-1	167.05	0	0	2	15.51	0	235	45.33	0.08	45.16	45.27	45.33	45.38	45.49	-60.96	0.09	-61.15	-61.02	-60.97	-60.9	-60.79
-60.96	45.32	1	1.02	1	1	8	3617	0	0.98	-1	165.72	0	0	2	16.75	0	235	45.32	0.08	45.16	45.27	45.32	45.38	45.49	-60.96	0.1	-61.15	-61.02	-60.96	-60.9	-60.77
-60.97	45.32	1	1.02	1	1	8	3617	0	0.99	-1	166.04	0	0	2	16.6	0	236	45.32	0.08	45.15	45.26	45.32	45.38	45.48	-60.96	0.1	-61.15	-61.03	-60.97	-60.9	-60.78
-60.96	45.32	1	1.02	1	1	8	3617	0	0.98	-1	165.72	0	0	2	16.75	0	236	45.32	0.09	45.16	45.27	45.32	45.38	45.49	-60.96	0.1	-61.16	-61.03	-60.96	-60.89	-60.76
-60.96	45.32	1	1.02	1	1	8	3617	0	0.98	-1	165.72	0	0	2	16.75	0	236	45.32	0.08	45.17	45.27	45.32	45.37	45.47	-60.96	0.09	-61.13	-61.01	-60.96	-60.9	-60.79
-60.97	45.33	1	1.02	1	1	8	3617	0	0.98	-1	167.05	0	0	2	15.51	0	237	45.33	0.09	45.15	45.26	45.33	45.39	45.5	-60.97	0.11	-61.17	-61.03	-60.97	-60.89	-60.76
-60.97	45.34	1	1.02	1	1	8	3617	0	0.97	-1	168.07	0	0	2	14.41	0	237	45.33	0.09	45.14	45.27	45.34	45.39	45.51	-60.97	0.11	-61.18	-61.03	-60.97	-60.89	-60.77
-60.97	45.33	1	1.02	1	1	8	3617	0	0.97	-1	167.05	0	0	2	15.51	0	237	45.33	0.1	45.14	45.27	45.33	45.4	45.52	-60.97	0.11	-61.19	-61.05	-60.97	-60.89	-60.76
-60.98	45.33	1	1.03	1	1	8	3617	0	0.97	-1	167.37	0	0	2	15.39	0	238	45.33	0.1	45.14	45.27	45.33	45.4	45.52	-60.98	0.12	-61.19	-61.05	-60.98	-60.9	-60.75
-60.98	45.33	1	1.03	1	1	8	3617	0	0.96	-1	167.37	0	0	2	15.39	0	238	45.33	0.1	45.14	45.27	45.33	45.39	45.52	-60.98	0.12	-61.19	-61.06	-60.98	-60.9	-60.76
-60.98	45.35	1	1.03	1	1	8	3617	0	0.97	-1	169.41	0	0	2	13.18	0	238	45.34	0.09	45.16	45.29	45.35	45.41	45.52	-60.98	0.11	-61.2	-61.06	-60.98	-60.91	-60.77
-60.99	45.31	1	1.04	1	1	8	3617	0	0.96	-1	165.67	0	0	2	17.52	0	239	45.3	0.09	45.12	45.24	45.31	45.37	45.49	-60.99	0.11	-61.2	-61.06	-60.99	-60.91	-60.78
-61.01	45.31	1	1.03	1	1	8	3617	0	0.96	-1	166.33	0	0	2	17.48	0	239	45.31	0.1	45.12	45.25	45.31	45.38	45.49	-61.01	0.11	-61.23	-61.09	-61.01	-60.94	-60.79
-61.01	45.31	1	1.04	1	1	8	3617	0	0.96	-1	166.33	0	0	2	17.48	0	239	45.31	0.1	45.13	45.24	45.31	45.38	45.49	-61.01	0.12	-61.24	-61.08	-61.01	-60.93	-60.77
-61.02	45.3	1	1.04	1	1	8	3617	0	0.95	-1	165.66	0	0	2	18.59	0	240	45.3	0.1	45.12	45.24	45.3	45.37	45.49	-61.02	0.11	-61.24	-61.09	-61.02	-60.94	-60.8
-61.02	45.3	1	1.04	1	1	8	3617	0	0.96	-1	165.66	0	0	2	18.59	0	240	45.3	0.09	45.12	45.23	45.3	45.36	45.48	-61.02	0.11	-61.24	-61.1	-61.02	-60.94	-60.81
-61.02	45.3	1	1.05	1	1	8	3617	0	0.96	-1	165.66	0	0	2	18.59	0	240	45.3	0.08	45.14	45.25	45.3	45.35	45.46	-61.03	0.09	-61.2	-61.09	-61.02	-60.96	-60.85
-61.04	45.28	1	1.04	1	1	8	3617	0	0.97	-1	164.35	0	0	2	20.89	0	241	45.28	0.09	45.12	45.22	45.28	45.35	45.46	-61.03	0.1	-61.23	-61.11	-61.04	-60.96	-60.82
-61.05	45.27	1	1.04	1	1	8	3617	0	0.97	-1	163.71	0	0	2	22.08	0	241	45.28	0.09	45.1	45.22	45.27	45.33	45.45	-61.05	0.11	-61.27	-61.12	-61.05	-60.98	-60.83
-61.03	45.27	1	1.03	1	1	8	3617	0	0.96	-1	163.01	0	0	2	21.95	0	241	45.28	0.09	45.1	45.21	45.27	45.34	45.46	-61.03	0.12	-61.26	-61.12	-61.03	-60.95	-60.8
-61.04	45.27	1	1.03	1	1	8	3617	0	0.95	-1	163.36	0	0	2	22	0	242	45.27	0.09	45.1	45.21	45.27	45.33	45.46	-61.03	0.12	-61.28	-61.11	-61.04	-60.95	-60.79
-61.02	45.27	1	1.04	1	1	8	3617	0	0.95	-1	162.66	0	0	2	21.93	0	242	45.27	0.1	45.08	45.2	45.27	45.34	45.45	-61.02	0.13	-61.27	-61.11	-61.02	-60.94	-60.77
-61.01	45.27	1	1.05	1	1	8	3617	0	0.94	-1	162.32	0	0	2	21.93	0	242	45.27	0.09	45.08	45.21	45.27	45.33	45.46	-61.01	0.12	-61.25	-61.09	-61.01	-60.93	-60.77
-61.01	45.27	1	1.05	1	1	8	3617	0	0.94	-1	162.32	0	0	2	21.93	0	243	45.26	0.1	45.05	45.2	45.27	45.33	45.45	-61.01	0.13	-61.26	-61.09	-61.01	-60.92	-60.75
-60.99	45.27	1	1.06	1	1	8	3617	0	0.93	-1	161.64	0	0	2	21.97	0	243	45.27	0.1	45.07	45.21	45.27	45.33	45.46	-60.99	0.13	-61.22	-61.07	-60.99	-60.9	-60.73
-60.96	45.28	1	1.06	1	1	8	3617	0	0.95	-18	161.66	0	0	2	21.12	0	243	45.28	0.1	45.07	45.22	45.28	45.34	45.46	-60.96	0.13	-61.21	-61.05	-60.96	-60.88	-60.72
-60.16	43.98	1	1.08	1	1	8	7366	0	0.93	-4	3.95	1	10	2	3.95	1	215	43.98	0.01	43.96	43.98	43.98	43.99	44	-60.16	0.01	-60.19	-60.17	-60.16	-60.15	-60.13
-60.07	43.97	1	1.03	1	1	8	7366	0	0.97	-1	3.9	1	10	2	3.9	1	217	43.97	0.02	43.91	43.95	43.97	43.98	44.02	-60.07	0.05	-60.16	-60.1	-60.07	-60.04	-59.99
-60.15	44	1	1.02	1	1	8	7366	0	0.98	-4	5.39	0	10	2	5.39	0	220	44	0.02	43.96	43.99	44	44.01	44.02	-60.15	0.01	-60.18	-60.16	-60.15	-60.14	-60.12
-60.18	43.97	1	1.02	1	1	8	7366	0	0.97	-4	4.71	1	10	2	4.71	1	221	43.97	0.01	43.97	43.97	43.97	43.98	43.98	-60.18	0.02	-60.21	-60.2	-60.18	-60.17	-60.15
-60.16	43.98	1	1.04	1	1	8	7366	0	0.96	-4	3.95	1	10	2	3.95	1	222	43.98	0.02	43.95	43.97	43.98	43.99	44.02	-60.16	0.02	-60.2	-60.18	-60.16	-60.15	-60.12
-60.14	43.98	1	1.04	1	1	8	7366	0	1	-4	3.03	1	10	2	3.03	1	225	43.98	0.02	43.94	43.97	43.98	43.99	44	-60.14	0.02	-60.18	-60.15	-60.14	-60.13	-60.1
-60.07	44.01	1	1.01	1	1	8	7366	0	0.99	-24	7.54	0	10	2	7.54	0	226	44.01	0.02	43.97	44	44.01	44.02	44.04	-60.07	0.02	-60.12	-60.09	-60.07	-60.06	-60.04
-60.24	43.96	1	1	1	1	8	7366	0	0.99	-16	9.23	0	10	2	9.23	0	226	43.96	0.03	43.91	43.94	43.96	43.98	44.01	-60.24	0.03	-60.3	-60.26	-60.24	-60.22	-60.16
-60.16	44.01	1	1.01	1	1	8	7366	0	0.98	-4	6.73	0	10	2	6.73	0	227	44	0.04	43.91	43.97	44.01	44.03	44.04	-60.16	0.02	-60.18	-60.17	-60.16	-60.15	-60.09
-60.17	43.98	1	1.02	1	1	8	7366	0	0.99	-4	4.55	1	10	2	4.55	1	227	43.98	0.01	43.96	43.97	43.98	43.99	44	-60.16	0.02	-60.19	-60.18	-60.17	-60.15	-60.11
-60.15	43.98	1	1.02	1	1	8	7366	0	0.97	-4	3.43	1	10	2	3.43	1	228	43.98	0.01	43.96	43.98	43.98	43.99	44	-60.15	0.01	-60.17	-60.16	-60.15	-60.14	-60.12
-60.17	43.96	1	1.01	1	1	8	7366	0	1	-4	3.65	1	10	2	3.65	1	229	43.96	0.01	43.94	43.95	43.96	43.97	43.99	-60.17	0.01	-60.2	-60.18	-60.17	-60.16	-60.15
-60.06	44.01	1	1	1	1	8	7366	0	0.98	-48	8.04	0	10	2	8.04	0	230	44.01	0.01	43.98	44	44.01	44.02	44.03	-60.06	0.03	-60.13	-60.08	-60.06	-60.05	-60.03
-60.17	43.97	1	1.03	1	1	8	7366	0	0.97	-4	3.97	1	10	2	3.97	1	231	43.97	0.01	43.94	43.96	43.97	43.98	43.99	-60.17	0.02	-60.23	-60.18	-60.17	-60.15	-60.13
-60.19	43.95	1	1.01	1	1	8	7366	0	0.98	-6	5.24	0	10	2	5.24	0	233	43.95	0.02	43.92	43.94	43.95	43.97	43.99	-60.19	0.02	-60.23	-60.2	-60.19	-60.17	-60.13
-60.18	43.94	1	1.02	1	1	8	7366	0	0.97	-6	4.71	1	10	2	4.71	1	234	43.94	0.03	43.87	43.92	43.94	43.96	44	-60.18	0.04	-60.26	-60.21	-60.18	-60.15	-60.1
-60.17	43.92	1	1.04	1	1	8	7366	0	0.92	-20	5.31	0	10	2	5.31	0	235	43.92	0.02	43.88	43.91	43.92	43.93	43.94	-60.17	0.02	-60.2	-60.18	-60.17	-60.16	-60.11
-60.16	43.97	1	1.19	1	1	8	7366	0	0.68	-4	3.26	1	10	2	3.26	1	236	43.97	0.01	43.97	43.97	43.97	43.98	43.98	-60.16	0.01	-60.18	-60.17	-60.16	-60.16	-60.15
-60.17	43.97	1	1.25	1	1	8	7366	0	0.57	-4	3.97	1	10	2	3.97	1	237	43.97	0	43.97	43.97	43.97	43.97	43.97	-60.17	0.01	-60.18	-60.17	-60.17	-60.17	-60.16
-59.96	43.67	1	1.01	1	1	8	7366	0	0.99	-89	28.95	0	10	2	28.95	0	239	43.67	0.02	43.63	43.66	43.67	43.68	43.71	-59.96	0.05	-60.05	-59.99	-59.96	-59.93	-59.83
-60.06	43.79	1	1.01	1	1	8	7366	0	0.99	-51	15.83	0	10	2	15.83	0	239	43.79	0.04	43.72	43.77	43.79	43.81	43.86	-60.07	0.05	-60.16	-60.1	-60.06	-60.03	-59.96
-60.01	43.77	1	1.01	1	1	8	7366	0	0.99	-51	17.82	0	10	2	17.82	0	239	43.76	0.03	43.7	43.75	43.77	43.78	43.82	-60.01	0.04	-60.09	-60.04	-60.01	-59.98	-59.92
-60.05	43.76	1	1.01	1	1	8	7366	0	0.99	-59	19.11	0	10	2	19.11	0	240	43.76	0.03	43.7	43.74	43.76	43.78	43.83	-60.05	0.05	-60.14	-60.08	-60.05	-60.01	-59.95
-60.04	43.81	1	1.01	1	1	8	7366	0	1	-51	13.49	0	10	2	13.49	0	240	43.81	0.02	43.76	43.79	43.81	43.82	43.86	-60.04	0.04	-60.11	-60.06	-60.04	-60.01	-59.97
-60.05	43.74	1	1.01	1	1	8	7366	0	1	-59	21.32	0	10	2	21.32	0	240	43.73	0.03	43.68	43.72	43.74	43.75	43.79	-60.04	0.03	-60.1	-60.06	-60.05	-60.03	-59.99
-60.09	43.82	1	1.01	1	1	8	7366	0	0.96	-72	12.9	0	10	2	12.9	0	241	43.82	0.02	43.78	43.81	43.82	43.83	43.86	-60.09	0.02	-60.12	-60.1	-60.09	-60.07	-60.04
-60.2	43.73	1	1	1	1	8	7366	0	0.78	-57	24.95	0	10	2	24.95	0	241	43.73	0.01	43.72	43.73	43.73	43.73	43.74	-60.2	0.01	-60.21	-60.2	-60.2	-60.19	-60.18
-60.19	43.82	1	1.04	1	1	8	7366	0	0.82	-44	15.36	0	10	2	15.36	0	241	43.82	0.02	43.78	43.81	43.82	43.83	43.86	-60.19	0.02	-60.22	-60.2	-60.19	-60.17	-60.15
-60.27	43.77	1	1.22	1	1	8	7366	0	0.85	-50	23.45	0	10	2	23.45	0	242	43.77	0.04	43.7	43.75	43.77	43.8	43.83	-60.27	0.03	-60.34	-60.29	-60.27	-60.25	-60.21
-60.42	43.71	1	1.18	1	1	8	7366	0	0.84	-56	36.12	0	10	2	36.12	0	242	43.71	0.01	43.7	43.71	43.71	43.71	43.72	-60.42	0.01	-60.44	-60.42	-60.42	-60.41	-60.4
-60.45	43.72	1	1.15	1	1	8	7366	0	0.94	-54	36.95	0	10	2	36.95	0	242	43.72	0.02	43.68	43.71	43.72	43.73	43.76	-60.45	0.03	-60.52	-60.47	-60.45	-60.43	-60.4
-60.42	43.62	1	1.16	1	1	8	7366	0	0.82	-71	44.05	0	10	2	44.05	0	243	43.62	0.01	43.6	43.61	43.62	43.62	43.64	-60.43	0.03	-60.49	-60.44	-60.42	-60.41	-60.4
-60.49	43.53	1	1.06	1	1	8	7366	0	0.77	-83	55.51	0	10	2	55.51	0	243	43.55	0.05	43.49	43.52	43.53	43.56	43.67	-60.49	0.02	-60.53	-60.5	-60.49	-60.47	-60.45
-60.4	43.62	1	1.18	1	1	8	7366	0	0.62	-82	43.14	0	10	2	43.14	0	243	43.62	0.03	43.55	43.6	43.62	43.65	43.69	-60.4	0.04	-60.47	-60.42	-60.4	-60.37	-60.32
-57.91	44.37	1	1.18	1	1	8	3660	0	0.84	-216	146.41	0	10	1	146.41	0	212	44.36	0.2	43.95	44.23	44.37	44.49	44.76	-57.92	0.25	-58.41	-58.09	-57.91	-57.75	-57.46
-57.92	44.36	1	1.15	1	1	8	3660	0	0.83	-277	145.36	0	8	1	145.36	0	212	44.36	0.2	43.96	44.24	44.36	44.49	44.76	-57.93	0.25	-58.45	-58.09	-57.92	-57.76	-57.44
-57.92	44.36	1	1.16	1	1	8	3660	0	0.82	-277	145.75	0	10	1	145.75	0	212	44.36	0.2	43.96	44.23	44.36	44.49	44.76	-57.93	0.25	-58.45	-58.09	-57.92	-57.76	-57.46
-57.91	44.37	1	1.17	1	1	8	3660	0	0.8	-216	146.41	0	10	1	146.41	0	213	44.37	0.19	43.99	44.25	44.37	44.49	44.77	-57.94	0.25	-58.45	-58.1	-57.91	-57.76	-57.48
-57.9	44.36	1	1.18	1	1	8	3660	0	0.78	-149	146.91	0	10	1	146.91	0	213	44.36	0.19	43.98	44.23	44.36	44.49	44.75	-57.93	0.25	-58.44	-58.09	-57.9	-57.76	-57.47
-57.9	44.35	1	1.2	1	1	8	3660	0	0.78	-149	146.64	0	8	1	146.64	0	213	44.35	0.19	43.99	44.22	44.35	44.47	44.73	-57.92	0.25	-58.44	-58.08	-57.9	-57.74	-57.47
-57.91	44.34	1	1.22	1	1	8	3660	0	0.77	-277	145.6	0	0	1	145.6	0	214	44.33	0.18	43.98	44.21	44.34	44.46	44.67	-57.92	0.26	-58.43	-58.08	-57.91	-57.74	-57.44
-57.91	44.31	1	1.22	1	1	8	3660	0	0.77	-547	144.86	0	0	1	144.86	0	214	44.31	0.18	43.94	44.19	44.31	44.43	44.66	-57.92	0.26	-58.46	-58.09	-57.91	-57.75	-57.41
-57.93	44.29	1	1.23	1	1	8	3660	0	0.77	-547	142.84	0	0	1	142.84	0	214	44.3	0.19	43.93	44.17	44.29	44.42	44.67	-57.92	0.26	-58.44	-58.09	-57.93	-57.75	-57.4
-57.91	44.28	1	1.23	1	1	8	3660	0	0.74	-732	144.19	0	0	1	144.19	0	215	44.28	0.19	43.92	44.15	44.28	44.42	44.64	-57.92	0.26	-58.45	-58.08	-57.91	-57.75	-57.38
-57.92	44.28	1	1.23	1	1	8	3660	0	0.71	-732	143.41	0	0	1	143.41	0	215	44.27	0.19	43.9	44.14	44.28	44.4	44.65	-57.92	0.27	-58.46	-58.1	-57.92	-57.74	-57.42
-57.9	44.28	1	1.26	1	1	8	3660	0	0.66	-528	144.97	0	0	1	144.97	0	215	44.27	0.19	43.91	44.14	44.28	44.4	44.62	-57.91	0.28	-58.46	-58.1	-57.9	-57.72	-57.38
-57.89	44.28	1	1.29	1	1	8	3660	0	0.54	-528	145.76	0	0	1	145.76	0	216	44.28	0.19	43.93	44.15	44.28	44.41	44.65	-57.9	0.28	-58.46	-58.1	-57.89	-57.7	-57.35
-59.95	44.03	1	1.22	1	1	8	3660	0	0.87	-4	11.11	0	10	1	11.11	0	235	44.02	0.14	43.73	43.93	44.03	44.12	44.3	-59.95	0.17	-60.28	-60.07	-59.95	-59.84	-59.62
-59.94	44.02	1	1.17	1	1	8	3660	0	0.86	-4	9.9	0	10	1	9.9	0	235	44.02	0.14	43.73	43.92	44.02	44.12	44.29	-59.94	0.18	-60.27	-60.06	-59.94	-59.83	-59.58
-59.94	44.01	1	1.13	1	1	8	3660	0	0.87	-4	8.79	0	10	1	8.79	0	236	44.01	0.14	43.73	43.92	44.01	44.1	44.27	-59.94	0.18	-60.3	-60.06	-59.94	-59.83	-59.56
-59.94	44.01	1	1.14	1	1	8	3660	0	0.88	-4	8.79	0	10	1	8.79	0	236	44.01	0.13	43.74	43.92	44.01	44.1	44.25	-59.94	0.18	-60.28	-60.05	-59.94	-59.82	-59.59
-59.93	44	1	1.13	1	1	8	3660	0	0.89	-4	7.62	0	10	1	7.62	0	236	44	0.13	43.74	43.91	44	44.09	44.25	-59.93	0.17	-60.27	-60.04	-59.93	-59.82	-59.6
-59.93	44	1	1.12	1	1	8	3660	0	0.9	-4	7.62	0	10	1	7.62	0	237	44	0.12	43.75	43.92	44	44.08	44.21	-59.93	0.16	-60.25	-60.03	-59.93	-59.83	-59.61
-59.93	43.99	1	1.11	1	1	8	3660	0	0.91	-4	6.51	0	10	1	6.51	0	237	43.99	0.12	43.75	43.92	43.99	44.08	44.22	-59.94	0.16	-60.27	-60.04	-59.93	-59.83	-59.63
-59.95	44	1	1.1	1	1	8	3660	0	0.91	-12	7.79	0	10	1	7.79	0	237	43.99	0.12	43.76	43.91	44	44.07	44.23	-59.95	0.15	-60.26	-60.06	-59.95	-59.85	-59.65
-59.96	44	1	1.09	1	1	8	3660	0	0.92	-12	7.8	0	10	1	7.8	0	238	44	0.12	43.75	43.92	44	44.09	44.23	-59.96	0.16	-60.28	-60.06	-59.96	-59.85	-59.64
-59.96	44	1	1.09	1	1	8	3660	0	0.9	-12	7.82	0	10	1	7.82	0	238	44	0.13	43.76	43.92	44	44.09	44.25	-59.95	0.17	-60.28	-60.06	-59.96	-59.84	-59.62
-59.95	44	1	1.09	1	1	8	3660	0	0.9	-12	7.79	0	10	1	7.79	0	238	44	0.13	43.75	43.92	44	44.09	44.26	-59.95	0.17	-60.28	-60.05	-59.95	-59.84	-59.64
-59.94	44.01	1	1.1	1	1	8	3660	0	0.9	-4	8.79	0	10	1	8.79	0	239	44.01	0.12	43.76	43.92	44.01	44.09	44.25	-59.95	0.16	-60.28	-60.04	-59.94	-59.84	-59.66
-59.93	44	1	1.1	1	1	8	3660	0	0.9	-4	7.62	0	10	1	7.62	0	239	44	0.12	43.75	43.91	44	44.08	44.24	-59.93	0.15	-60.25	-60.04	-59.93	-59.82	-59.65
-59.9	43.99	1	1.1	1	1	8	3660	0	0.9	-4	6.4	0	10	1	6.4	0	239	43.99	0.13	43.75	43.9	43.99	44.08	44.26	-59.91	0.16	-60.25	-60.01	-59.9	-59.8	-59.61
-59.9	43.99	1	1.1	1	1	8	3660	0	0.91	-4	6.4	0	10	1	6.4	0	240	43.99	0.13	43.75	43.9	43.99	44.08	44.27	-59.9	0.16	-60.21	-60.01	-59.9	-59.8	-59.59
-59.89	43.99	1	1.1	1	1	8	3660	0	0.92	-4	6.45	0	10	1	6.45	0	240	44	0.13	43.75	43.91	43.99	44.08	44.27	-59.89	0.17	-60.19	-60	-59.89	-59.78	-59.57
-59.87	43.99	1	1.09	1	1	8	3660	0	0.92	-4	6.02	0	10	1	6.02	0	240	44	0.13	43.75	43.92	43.99	44.08	44.29	-59.87	0.16	-60.19	-59.97	-59.87	-59.77	-59.56
-59.87	44	1	1.08	1	1	8	3660	0	0.91	-4	7.03	0	10	1	7.03	0	241	44	0.13	43.75	43.91	44	44.08	44.27	-59.87	0.16	-60.19	-59.97	-59.87	-59.76	-59.55
-59.86	44.01	1	1.08	1	1	8	3660	0	0.91	-14	7.65	0	10	1	7.65	0	241	44	0.13	43.75	43.91	44.01	44.09	44.25	-59.86	0.16	-60.17	-59.96	-59.86	-59.76	-59.55
-59.85	44	1	1.09	1	1	8	3660	0	0.91	-12	6.29	0	10	1	6.29	0	241	44	0.12	43.76	43.91	44	44.08	44.25	-59.85	0.16	-60.16	-59.96	-59.85	-59.75	-59.54
-59.86	44	1	1.09	1	1	8	3660	0	0.91	-12	6.7	0	10	1	6.7	0	242	44	0.13	43.75	43.91	44	44.09	44.25	-59.86	0.16	-60.18	-59.98	-59.86	-59.75	-59.55
-59.87	44	1	1.09	1	1	8	3660	0	0.9	-4	7.03	0	10	1	7.03	0	242	44	0.13	43.76	43.9	44	44.08	44.25	-59.87	0.16	-60.18	-59.98	-59.87	-59.76	-59.54
-59.87	44	1	1.09	1	1	8	3660	0	0.89	-4	7.03	0	10	1	7.03	0	242	44	0.13	43.76	43.91	44	44.08	44.25	-59.87	0.16	-60.19	-59.98	-59.87	-59.77	-59.55
-60.61	44.13	1	1.17	1	1	8	7394	0	0.93	-44	43.42	0	10	1	43.42	0	216	44.13	0.03	44.06	44.11	44.13	44.15	44.2	-60.61	0.04	-60.7	-60.64	-60.61	-60.58	-60.53
-60.53	44.18	1	1.1	1	1	8	7394	0	0.94	-66	40.95	0	10	1	40.95	0	217	44.18	0.03	44.11	44.15	44.18	44.2	44.24	-60.53	0.05	-60.63	-60.56	-60.53	-60.5	-60.43
-60.58	44.16	1	1.07	1	1	8	7394	0	0.95	-70	42.96	0	10	1	42.96	0	217	44.16	0.04	44.08	44.13	44.16	44.18	44.23	-60.58	0.05	-60.67	-60.61	-60.58	-60.55	-60.49
-60.59	44.17	1	1.06	1	1	8	7394	0	0.94	-77	44.23	0	10	1	44.23	0	217	44.17	0.04	44.1	44.15	44.17	44.2	44.24	-60.59	0.04	-60.68	-60.62	-60.59	-60.57	-60.51
-60.61	44.2	1	1.05	1	1	8	7394	0	0.93	-72	47.42	0	10	1	47.42	0	218	44.2	0.03	44.13	44.17	44.2	44.22	44.26	-60.61	0.04	-60.67	-60.63	-60.61	-60.58	-60.54
-60.61	44.15	1	1.06	1	1	8	7394	0	0.89	-66	44.46	0	10	1	44.46	0	218	44.15	0.04	44.08	44.13	44.15	44.17	44.22	-60.61	0.04	-60.69	-60.64	-60.61	-60.59	-60.54
-60.64	44.21	1	1.07	1	1	8	7394	0	0.82	-72	50.02	0	7	1	50.02	0	218	44.21	0.03	44.15	44.19	44.21	44.23	44.27	-60.64	0.04	-60.71	-60.66	-60.64	-60.61	-60.56
-60.62	44.18	1	1.11	1	1	8	7394	0	0.65	-71	46.85	0	10	1	46.85	0	219	44.18	0.04	44.11	44.15	44.18	44.2	44.24	-60.62	0.04	-60.71	-60.65	-60.62	-60.6	-60.54
-60.66	44.17	1	1.19	1	1	8	7394	0	0.6	-67	49.03	0	10	1	49.03	0	219	44.17	0.04	44.1	44.15	44.17	44.2	44.25	-60.66	0.05	-60.74	-60.69	-60.66	-60.63	-60.57
-60.81	44.39	1	1.21	1	1	8	7394	0	0.77	-123	73.05	0	10	1	73.05	0	220	44.39	0.04	44.32	44.37	44.39	44.42	44.47	-60.81	0.04	-60.9	-60.84	-60.81	-60.78	-60.73
-60.83	44.36	1	1.2	1	1	8	7394	0	0.7	-164	72.13	0	10	1	72.13	0	220	44.36	0.03	44.31	44.34	44.36	44.38	44.42	-60.83	0.04	-60.92	-60.86	-60.83	-60.81	-60.76
-60.82	44.36	1	1.23	1	1	8	7394	0	0.51	-164	71.51	0	10	1	71.51	0	221	44.36	0.03	44.29	44.34	44.36	44.39	44.43	-60.82	0.05	-60.91	-60.85	-60.82	-60.79	-60.73
-60.18	43.95	1	1.11	1	1	8	7394	0	0.9	-6	4.44	1	10	1	4.44	1	224	43.95	0.05	43.85	43.92	43.95	43.98	44.04	-60.18	0.08	-60.34	-60.23	-60.18	-60.13	-60.02
-60.93	43.64	1	1.14	1	1	8	7394	0	0.81	-65	73.57	0	10	1	73.57	0	229	43.64	0.03	43.58	43.62	43.64	43.66	43.71	-60.93	0.04	-61.01	-60.96	-60.93	-60.91	-60.86
-60.83	43.64	1	1.13	1	1	8	7394	0	0.76	-72	66.62	0	10	1	66.62	0	229	43.64	0.04	43.56	43.61	43.64	43.67	43.72	-60.83	0.05	-60.93	-60.86	-60.83	-60.8	-60.73
-60.85	43.64	1	1.19	1	1	8	7394	0	0.75	-56	67.99	0	10	1	67.99	0	230	43.64	0.03	43.58	43.62	43.64	43.66	43.71	-60.85	0.05	-60.95	-60.88	-60.85	-60.83	-60.77
-60.96	43.64	1	1.24	1	1	8	7394	0	0.82	-62	75.7	0	10	1	75.7	0	230	43.64	0.04	43.56	43.61	43.64	43.66	43.71	-60.96	0.04	-61.05	-60.99	-60.96	-60.93	-60.87
-61.01	43.58	1	1.25	1	1	8	7394	0	0.87	-46	82.49	0	10	1	82.49	0	230	43.58	0.03	43.51	43.55	43.58	43.6	43.64	-61.01	0.04	-61.09	-61.03	-61.01	-60.98	-60.93
-61.05	43.53	1	1.18	1	1	8	7394	0	0.75	-69	88.16	0	10	1	88.16	0	231	43.53	0.03	43.48	43.51	43.53	43.55	43.59	-61.05	0.03	-61.12	-61.07	-61.05	-61.03	-60.99
-61.16	43.57	1	1.13	1	1	8	7394	0	0.66	-65	93.6	0	10	1	93.6	0	231	43.57	0.03	43.51	43.55	43.57	43.59	43.63	-61.16	0.04	-61.23	-61.18	-61.16	-61.14	-61.09
-61.07	43.56	1	1.25	1	1	8	7394	0	0.56	-66	87.79	0	10	1	87.79	0	231	43.56	0.03	43.49	43.54	43.56	43.58	43.62	-61.07	0.04	-61.15	-61.09	-61.07	-61.05	-61
-60.59	43.83	1	1.26	1	1	8	7394	0	0.65	-64	39.81	0	10	1	39.81	0	239	43.83	0.03	43.77	43.81	43.83	43.85	43.89	-60.59	0.04	-60.66	-60.62	-60.59	-60.56	-60.51
-60.19	43.98	1	1.18	1	1	8	7394	0	0.86	-4	5.9	0	10	1	5.9	0	240	43.98	0.04	43.91	43.96	43.98	44.01	44.06	-60.19	0.06	-60.3	-60.22	-60.19	-60.15	-60.07
-60.18	44.03	1	1.14	1	1	8	7394	0	0.88	-4	9.44	0	10	1	9.44	0	241	44.03	0.04	43.95	44	44.03	44.05	44.1	-60.18	0.05	-60.27	-60.21	-60.18	-60.15	-60.08
-60.2	44.12	1	1.05	1	1	8	7394	0	0.92	-72	19.32	0	10	1	19.32	0	241	44.12	0.03	44.06	44.1	44.12	44.14	44.18	-60.2	0.04	-60.27	-60.22	-60.2	-60.18	-60.13
-60.14	44.02	1	1.12	1	1	8	7394	0	0.93	-4	7.33	0	10	1	7.33	0	242	44.02	0.04	43.95	43.99	44.02	44.04	44.1	-60.14	0.04	-60.23	-60.17	-60.14	-60.12	-60.06
-60.03	43.96	1	1.24	1	1	8	4294	0	0.76	-1	3.3	1	10	1	3.3	1	212	43.95	0.06	43.85	43.92	43.96	43.99	44.07	-60.03	0.07	-60.15	-60.07	-60.03	-59.98	-59.9
-59.94	43.96	1	1.24	1	1	8	4294	0	0.82	-1	3.33	1	10	1	3.33	1	213	43.96	0.07	43.8	43.91	43.96	44.01	44.09	-59.93	0.11	-60.15	-60.01	-59.94	-59.87	-59.72
-59.87	43.97	1	1.21	1	1	8	4294	0	0.83	-1	4.09	1	10	1	4.09	1	213	43.96	0.09	43.78	43.91	43.97	44.02	44.13	-59.87	0.13	-60.12	-59.96	-59.87	-59.8	-59.58
-59.83	43.98	1	1.18	1	1	8	4294	0	0.84	-1	3.6	1	10	1	3.6	1	214	43.98	0.09	43.8	43.92	43.98	44.04	44.15	-59.83	0.14	-60.09	-59.92	-59.83	-59.74	-59.54
-58.08	44.36	1	1.27	1	1	8	4294	0	0.8	-74	133.07	0	10	1	133.07	0	236	44.36	0.08	44.2	44.31	44.36	44.41	44.5	-58.05	0.18	-58.33	-58.17	-58.08	-57.97	-57.54
-58.13	44.33	1	1.23	1	1	8	4294	0	0.79	-88	128.34	0	10	1	128.34	0	237	44.33	0.1	44.15	44.27	44.33	44.39	44.53	-58.11	0.17	-58.4	-58.23	-58.13	-58.03	-57.69
-58.12	44.34	1	1.2	1	1	8	4294	0	0.79	-75	129.4	0	10	1	129.4	0	237	44.34	0.11	44.12	44.27	44.34	44.41	44.57	-58.1	0.2	-58.43	-58.24	-58.12	-57.98	-57.64
-58.13	44.33	1	1.21	1	1	8	4294	0	0.79	-88	128.34	0	10	1	128.34	0	237	44.33	0.12	44.1	44.25	44.33	44.4	44.56	-58.12	0.21	-58.49	-58.27	-58.13	-57.98	-57.62
-58.15	44.33	1	1.21	1	1	8	4294	0	0.76	-86	126.81	0	10	1	126.81	0	238	44.33	0.13	44.07	44.25	44.33	44.4	44.59	-58.13	0.23	-58.54	-58.29	-58.15	-57.98	-57.61
-58.16	44.33	1	1.21	1	1	8	4294	0	0.71	-86	126.04	0	10	1	126.04	0	238	44.32	0.13	44.06	44.25	44.33	44.41	44.57	-58.14	0.25	-58.57	-58.31	-58.16	-57.98	-57.6
-58.17	44.33	1	1.24	1	1	8	4294	0	0.61	-68	125.27	0	10	1	125.27	0	238	44.32	0.13	44.02	44.24	44.33	44.41	44.56	-58.16	0.26	-58.62	-58.34	-58.17	-57.97	-57.64
-58.2	44.33	1	1.29	1	1	8	4294	0	0.54	-68	122.97	0	10	1	122.97	0	239	44.32	0.12	44.07	44.25	44.33	44.41	44.54	-58.17	0.26	-58.63	-58.37	-58.2	-57.97	-57.68
-64.04	48.45	1	1.09	1	1	8	3662	0	0.92	-54	584.08	0	0	1	8.93	0	212	48.45	0.1	48.25	48.39	48.45	48.52	48.65	-64.04	0.16	-64.35	-64.14	-64.04	-63.93	-63.71
-64.02	48.44	1	1.08	1	1	8	3662	0	0.92	-58	582.35	0	0	1	10.78	0	213	48.44	0.1	48.25	48.38	48.44	48.51	48.63	-64.02	0.16	-64.32	-64.13	-64.02	-63.91	-63.69
-64.03	48.46	1	1.08	1	1	8	3662	0	0.91	-56	584.62	0	0	1	9.07	0	213	48.46	0.1	48.27	48.39	48.46	48.52	48.66	-64.02	0.14	-64.29	-64.12	-64.03	-63.93	-63.75
-64.02	48.46	1	1.08	1	1	8	3662	0	0.89	-56	584.23	0	0	1	9.75	0	213	48.46	0.1	48.26	48.39	48.46	48.52	48.65	-64.02	0.16	-64.33	-64.12	-64.02	-63.91	-63.7
-64.02	48.46	1	1.09	1	1	8	3662	0	0.89	-56	584.23	0	0	1	9.75	0	214	48.46	0.09	48.27	48.4	48.46	48.52	48.64	-64.01	0.15	-64.32	-64.12	-64.02	-63.91	-63.72
-63.98	48.46	1	1.11	1	1	8	3662	0	0.89	-58	582.65	0	0	1	12.54	0	214	48.46	0.11	48.25	48.39	48.46	48.53	48.66	-63.98	0.18	-64.34	-64.1	-63.98	-63.87	-63.63
-63.95	48.46	1	1.11	1	1	8	3662	0	0.87	-62	581.48	0	0	1	14.68	0	214	48.46	0.1	48.25	48.38	48.46	48.52	48.66	-63.95	0.18	-64.3	-64.07	-63.95	-63.84	-63.59
-63.93	48.46	1	1.11	1	1	8	3662	0	0.87	-72	580.7	0	0	1	16.11	0	215	48.46	0.11	48.24	48.39	48.46	48.53	48.67	-63.93	0.18	-64.25	-64.04	-63.93	-63.81	-63.55
-63.88	48.45	1	1.13	1	1	8	3662	0	0.84	-88	577.82	0	0	1	19.96	0	215	48.45	0.1	48.27	48.38	48.45	48.51	48.65	-63.87	0.17	-64.21	-63.99	-63.88	-63.75	-63.53
-63.86	48.47	1	1.13	1	1	8	3662	0	0.82	-110	578.96	0	0	1	21.02	0	215	48.47	0.1	48.28	48.4	48.47	48.55	48.69	-63.85	0.18	-64.2	-63.98	-63.86	-63.72	-63.49
-63.85	48.48	1	1.17	1	1	8	3662	0	0.82	-114	579.53	0	0	1	21.65	0	216	48.48	0.1	48.29	48.41	48.48	48.55	48.67	-63.86	0.2	-64.26	-63.98	-63.85	-63.72	-63.48
-63.9	48.49	1	1.18	1	1	8	3662	0	0.83	-90	582.39	0	0	1	17.92	0	216	48.49	0.11	48.27	48.42	48.49	48.56	48.7	-63.92	0.24	-64.49	-64.05	-63.9	-63.76	-63.48
-63.92	48.49	1	1.18	1	1	8	3662	0	0.84	-72	583.16	0	0	1	16.44	0	216	48.49	0.11	48.28	48.41	48.49	48.56	48.7	-63.95	0.28	-64.63	-64.08	-63.92	-63.78	-63.51
-63.97	48.49	1	1.17	1	1	8	3662	0	0.83	-58	585.1	0	0	1	12.75	0	217	48.49	0.11	48.29	48.42	48.49	48.57	48.72	-64.01	0.3	-64.76	-64.15	-63.97	-63.81	-63.5
-63.99	48.49	1	1.16	1	1	8	3662	0	0.83	-58	585.88	0	0	1	11.28	0	217	48.49	0.11	48.28	48.41	48.49	48.56	48.71	-64.03	0.32	-64.89	-64.16	-63.99	-63.83	-63.53
-63.99	48.48	1	1.17	1	1	8	3662	0	0.81	-58	584.93	0	0	1	11.36	0	217	48.48	0.11	48.27	48.41	48.48	48.56	48.7	-64.03	0.31	-64.87	-64.15	-63.99	-63.83	-63.53
-64.01	48.48	1	1.17	1	1	8	3662	0	0.78	-58	585.72	0	0	1	9.9	0	218	48.48	0.13	48.25	48.4	48.48	48.57	48.74	-64.05	0.32	-64.9	-64.2	-64.01	-63.85	-63.51
-64.03	48.49	1	1.19	1	1	8	3662	0	0.77	-58	587.44	0	0	1	8.33	0	218	48.49	0.14	48.22	48.4	48.49	48.58	48.77	-64.05	0.31	-64.83	-64.2	-64.03	-63.85	-63.54
-64.03	48.49	1	1.22	1	1	8	3662	0	0.7	-58	587.44	0	0	1	8.33	0	218	48.5	0.16	48.2	48.4	48.49	48.58	48.81	-64.06	0.31	-64.87	-64.22	-64.03	-63.87	-63.56
-64.03	48.49	1	1.23	1	1	8	3662	0	0.6	-58	587.44	0	0	1	8.33	0	219	48.5	0.16	48.21	48.4	48.49	48.59	48.84	-64.06	0.29	-64.79	-64.21	-64.03	-63.87	-63.55
-63.98	48.23	1	1.26	1	1	8	3662	0	0.8	-106	561.11	0	0	1	31.16	0	227	48.24	0.16	47.92	48.13	48.23	48.33	48.56	-63.99	0.22	-64.45	-64.13	-63.98	-63.84	-63.6
-64	48.21	1	1.23	1	1	8	3662	0	0.8	-104	560.08	0	0	1	32.63	0	227	48.21	0.15	47.91	48.1	48.21	48.3	48.52	-64	0.2	-64.41	-64.13	-64	-63.87	-63.65
-64.04	48.23	1	1.2	1	1	8	3662	0	0.81	-116	563.58	0	0	1	29.27	0	227	48.23	0.15	47.93	48.14	48.23	48.33	48.52	-64.05	0.2	-64.46	-64.18	-64.04	-63.91	-63.68
-64.03	48.24	1	1.2	1	1	8	3662	0	0.79	-112	564.09	0	0	1	28.73	0	228	48.24	0.15	47.96	48.15	48.24	48.35	48.53	-64.03	0.2	-64.45	-64.16	-64.03	-63.9	-63.65
-64	48.24	1	1.19	1	1	8	3662	0	0.77	-106	562.86	0	0	1	29.53	0	228	48.24	0.16	47.93	48.14	48.24	48.34	48.56	-64.01	0.22	-64.47	-64.14	-64	-63.86	-63.6
-63.96	48.24	1	1.21	1	1	8	3662	0	0.76	-100	561.23	0	0	1	30.83	0	228	48.24	0.15	47.95	48.15	48.24	48.34	48.54	-63.97	0.2	-64.39	-64.1	-63.96	-63.84	-63.58
-63.93	48.24	1	1.23	1	1	8	3662	0	0.78	-94	560.01	0	0	1	31.91	0	229	48.24	0.15	47.94	48.15	48.24	48.33	48.54	-63.93	0.2	-64.34	-64.07	-63.93	-63.8	-63.52
-63.89	48.24	1	1.24	1	1	8	3662	0	0.78	-92	558.4	0	0	1	33.52	0	229	48.24	0.14	47.95	48.14	48.24	48.33	48.52	-63.89	0.2	-64.28	-64.02	-63.89	-63.75	-63.49
-63.88	48.25	1	1.22	1	1	8	3662	0	0.79	-92	558.94	0	0	1	33.06	0	229	48.25	0.15	47.94	48.16	48.25	48.35	48.53	-63.87	0.21	-64.25	-64.02	-63.88	-63.73	-63.44
-63.87	48.29	1	1.22	1	1	8	3662	0	0.78	-94	562.3	0	0	1	30.13	0	230	48.29	0.14	47.98	48.2	48.29	48.38	48.54	-63.86	0.2	-64.23	-63.99	-63.87	-63.74	-63.43
-63.91	48.32	1	1.21	1	1	8	3662	0	0.81	-92	566.71	0	0	1	25.66	0	230	48.31	0.14	48.01	48.23	48.32	48.4	48.56	-63.9	0.2	-64.25	-64.03	-63.91	-63.78	-63.49
-63.92	48.33	1	1.22	1	1	8	3662	0	0.83	-92	568.05	0	0	1	24.35	0	230	48.33	0.14	48.05	48.25	48.33	48.42	48.6	-63.91	0.18	-64.23	-64.03	-63.92	-63.8	-63.54
-63.95	48.37	1	1.19	1	1	8	3662	0	0.83	-88	572.99	0	0	1	19.66	0	231	48.37	0.13	48.12	48.28	48.37	48.45	48.62	-63.95	0.16	-64.25	-64.06	-63.95	-63.84	-63.63
-63.95	48.36	1	1.17	1	1	8	3662	0	0.86	-90	572.05	0	0	1	20.42	0	231	48.37	0.11	48.15	48.29	48.36	48.44	48.6	-63.95	0.14	-64.21	-64.04	-63.95	-63.86	-63.66
-63.96	48.41	1	1.17	1	1	8	3662	0	0.89	-66	577.15	0	0	1	16.32	0	231	48.41	0.11	48.2	48.34	48.41	48.49	48.63	-63.96	0.15	-64.25	-64.06	-63.96	-63.86	-63.67
-64.01	48.41	1	1.14	1	1	8	3662	0	0.9	-62	579.13	0	0	1	13.39	0	232	48.42	0.11	48.21	48.34	48.41	48.49	48.63	-64.01	0.14	-64.27	-64.11	-64.01	-63.92	-63.74
-64.01	48.43	1	1.11	1	1	8	3662	0	0.91	-58	581.01	0	0	1	12.01	0	232	48.43	0.12	48.21	48.35	48.43	48.51	48.68	-64.01	0.16	-64.32	-64.12	-64.01	-63.91	-63.72
-64.04	48.43	1	1.1	1	1	8	3662	0	0.9	-52	582.2	0	0	1	10.27	0	232	48.43	0.12	48.21	48.36	48.43	48.51	48.67	-64.05	0.15	-64.35	-64.15	-64.04	-63.95	-63.73
-64.05	48.44	1	1.09	1	1	8	3662	0	0.91	-52	583.54	0	0	1	8.99	0	233	48.45	0.12	48.22	48.37	48.44	48.53	48.68	-64.05	0.15	-64.36	-64.14	-64.05	-63.95	-63.76
-64.1	48.45	1	1.1	1	1	8	3662	0	0.92	-46	586.47	0	0	1	5.5	0	233	48.45	0.11	48.23	48.37	48.45	48.52	48.67	-64.1	0.13	-64.35	-64.18	-64.1	-64.01	-63.85
-64.07	48.46	1	1.09	1	1	8	3662	0	0.93	-46	586.21	0	0	1	6.47	0	233	48.46	0.11	48.24	48.39	48.46	48.54	48.68	-64.07	0.13	-64.32	-64.15	-64.07	-63.99	-63.79
-64.11	48.47	1	1.07	1	1	8	3662	0	0.94	-40	588.74	0	0	1	3.46	1	234	48.47	0.12	48.25	48.39	48.47	48.55	48.71	-64.11	0.14	-64.4	-64.2	-64.11	-64.01	-63.82
-64.13	48.46	1	1.09	1	1	8	3662	0	0.91	-40	588.61	0	0	1	3.3	1	236	48.46	0.12	48.23	48.39	48.46	48.53	48.7	-64.14	0.14	-64.44	-64.23	-64.13	-64.05	-63.87
-64.13	48.44	1	1.09	1	1	8	3662	0	0.9	-46	586.75	0	0	1	5.28	0	236	48.45	0.12	48.23	48.37	48.44	48.51	48.69	-64.13	0.16	-64.44	-64.23	-64.13	-64.03	-63.83
-64.11	48.43	1	1.09	1	1	8	3662	0	0.89	-46	585.01	0	0	1	6.94	0	236	48.44	0.12	48.22	48.36	48.43	48.51	48.69	-64.12	0.16	-64.45	-64.23	-64.11	-64.01	-63.81
-64.1	48.42	1	1.1	1	1	8	3662	0	0.9	-56	583.67	0	0	1	8.27	0	237	48.42	0.12	48.21	48.34	48.42	48.49	48.66	-64.11	0.17	-64.44	-64.22	-64.1	-63.99	-63.78
-64.1	48.41	1	1.11	1	1	8	3662	0	0.88	-56	582.54	0	0	1	9.43	0	237	48.41	0.11	48.2	48.34	48.41	48.48	48.62	-64.1	0.16	-64.4	-64.21	-64.1	-63.99	-63.77
-64.1	48.37	1	1.1	1	1	8	3662	0	0.85	-72	579.02	0	0	1	13.36	0	237	48.38	0.11	48.18	48.3	48.37	48.45	48.61	-64.11	0.17	-64.43	-64.22	-64.1	-64	-63.78
-64.12	48.39	1	1.12	1	1	8	3662	0	0.85	-60	581.69	0	0	1	10.79	0	238	48.39	0.11	48.17	48.32	48.39	48.46	48.61	-64.12	0.16	-64.44	-64.23	-64.12	-64	-63.82
-64.14	48.37	1	1.15	1	1	8	3662	0	0.86	-72	580.45	0	0	1	12.76	0	238	48.37	0.12	48.15	48.29	48.37	48.45	48.6	-64.13	0.17	-64.46	-64.24	-64.14	-64.02	-63.8
-64.15	48.37	1	1.15	1	1	8	3662	0	0.88	-72	581.06	0	0	1	12.66	0	238	48.37	0.12	48.14	48.29	48.37	48.45	48.6	-64.15	0.17	-64.49	-64.27	-64.15	-64.03	-63.82
-64.16	48.37	1	1.14	1	1	8	3662	0	0.89	-72	581.47	0	0	1	12.64	0	239	48.36	0.12	48.11	48.28	48.37	48.45	48.6	-64.16	0.18	-64.5	-64.29	-64.16	-64.04	-63.81
-64.18	48.35	1	1.12	1	1	8	3662	0	0.86	-84	580.45	0	0	1	12.62	0	239	48.35	0.12	48.12	48.28	48.35	48.43	48.59	-64.18	0.16	-64.5	-64.28	-64.18	-64.07	-63.86
-64.16	48.36	1	1.11	1	1	8	3662	0	0.87	-88	580.55	0	0	1	13.25	0	239	48.36	0.12	48.11	48.28	48.36	48.43	48.6	-64.15	0.18	-64.49	-64.28	-64.16	-64.03	-63.82
-64.18	48.34	1	1.14	1	1	8	3662	0	0.85	-84	579.99	0	0	1	12.96	0	240	48.35	0.12	48.12	48.27	48.34	48.42	48.57	-64.18	0.18	-64.52	-64.3	-64.18	-64.07	-63.84
-64.2	48.33	1	1.13	1	1	8	3662	0	0.84	-98	579.23	0	0	1	13.29	0	240	48.33	0.12	48.09	48.25	48.33	48.41	48.56	-64.19	0.19	-64.57	-64.32	-64.2	-64.07	-63.81
-64.22	48.32	1	1.15	1	1	8	3662	0	0.84	-100	579.36	0	0	1	13.03	0	240	48.32	0.11	48.08	48.24	48.32	48.39	48.53	-64.22	0.19	-64.58	-64.34	-64.22	-64.1	-63.83
-64.25	48.29	1	1.16	1	1	8	3662	0	0.87	-138	577.88	0	0	1	14.95	0	241	48.29	0.11	48.06	48.22	48.29	48.36	48.5	-64.25	0.19	-64.61	-64.37	-64.25	-64.12	-63.87
-64.27	48.3	1	1.16	1	1	8	3662	0	0.86	-142	579.64	0	0	1	13.42	0	241	48.3	0.1	48.09	48.23	48.3	48.37	48.49	-64.28	0.18	-64.62	-64.4	-64.27	-64.16	-63.93
-64.35	48.29	1	1.13	1	1	8	3662	0	0.86	-156	582.15	0	0	1	13.65	0	241	48.29	0.11	48.06	48.22	48.29	48.37	48.5	-64.36	0.19	-64.73	-64.48	-64.35	-64.23	-63.99
-64.33	48.31	1	1.14	1	1	8	3662	0	0.87	-150	583.11	0	0	1	11.72	0	242	48.31	0.11	48.1	48.23	48.31	48.39	48.53	-64.33	0.18	-64.69	-64.45	-64.33	-64.21	-63.99
-64.33	48.32	1	1.14	1	1	8	3662	0	0.86	-126	584.02	0	0	1	10.64	0	242	48.32	0.12	48.1	48.25	48.32	48.4	48.54	-64.34	0.19	-64.72	-64.46	-64.33	-64.21	-63.99
-64.33	48.34	1	1.13	1	1	8	3662	0	0.86	-94	585.84	0	0	1	8.42	0	242	48.34	0.12	48.12	48.27	48.34	48.42	48.57	-64.33	0.19	-64.7	-64.46	-64.33	-64.2	-63.94
-64.31	48.36	1	1.14	1	1	8	3662	0	0.86	-94	586.81	0	0	1	6.24	0	243	48.36	0.11	48.13	48.28	48.36	48.44	48.58	-64.31	0.19	-64.7	-64.43	-64.31	-64.19	-63.91
-64.33	48.38	1	1.14	1	1	8	3662	0	0.88	-62	589.48	0	0	1	3.98	1	243	48.38	0.11	48.16	48.3	48.38	48.46	48.6	-64.32	0.2	-64.72	-64.45	-64.33	-64.2	-63.93
-60.98	49.91	1	1.14	1	1	8	7389	0	0.96	-143	662.87	0	0	1	196.03	0	214	49.91	0.05	49.81	49.88	49.91	49.95	50	-60.99	0.09	-61.18	-61.04	-60.98	-60.93	-60.82
-61.08	49.96	1	1.08	1	1	8	7389	0	0.98	-103	669.53	0	0	1	204.93	0	215	49.95	0.04	49.87	49.93	49.96	49.98	50.02	-61.08	0.06	-61.19	-61.12	-61.08	-61.04	-60.96
-61.04	49.91	1	1.04	1	1	8	7389	0	0.98	-115	663.57	0	0	1	198.87	0	215	49.91	0.04	49.83	49.89	49.91	49.94	50	-61.04	0.06	-61.17	-61.08	-61.04	-61	-60.92
-61.04	49.99	1	1.03	1	1	8	7389	0	0.97	-69	672.35	0	0	1	205.59	0	215	49.99	0.04	49.9	49.96	49.99	50.02	50.07	-61.04	0.09	-61.22	-61.11	-61.04	-60.98	-60.86
-61.13	49.92	1	1.02	1	1	8	7389	0	0.97	-139	665.76	0	0	1	204.05	0	216	49.92	0.04	49.84	49.9	49.92	49.95	50	-61.13	0.06	-61.25	-61.17	-61.13	-61.1	-61.02
-61.02	49.95	1	1.03	1	1	8	7389	0	0.97	-107	667.73	0	0	1	201.27	0	216	49.95	0.05	49.87	49.93	49.95	49.98	50.05	-61.02	0.06	-61.13	-61.05	-61.02	-60.98	-60.91
-61.02	49.96	1	1.03	1	1	8	7389	0	0.95	-79	668.82	0	0	1	202.12	0	216	49.95	0.04	49.87	49.92	49.96	49.99	50.04	-61.02	0.07	-61.15	-61.07	-61.02	-60.98	-60.89
-61.12	49.99	1	1.03	1	1	8	7389	0	0.84	-117	673.31	0	0	1	209.33	0	217	49.99	0.04	49.91	49.96	49.99	50.02	50.06	-61.12	0.05	-61.22	-61.16	-61.12	-61.09	-61.02
-61.06	49.97	1	1.05	1	1	8	7389	0	0.83	-81	670.39	0	0	1	204.83	0	217	49.98	0.04	49.89	49.95	49.97	50.01	50.06	-61.06	0.06	-61.18	-61.1	-61.06	-61.02	-60.95
-61.12	49.98	1	1.16	1	1	8	7389	0	0.96	-117	672.21	0	0	1	208.5	0	217	49.98	0.05	49.89	49.95	49.98	50.01	50.07	-61.12	0.06	-61.25	-61.16	-61.12	-61.08	-61
-61.31	49.96	1	1.17	1	1	8	7389	0	0.96	-85	672.51	0	0	1	23.39	0	218	49.96	0.03	49.9	49.94	49.96	49.99	50.02	-61.31	0.05	-61.4	-61.35	-61.31	-61.28	-61.22
-61.38	49.9	1	1.04	1	1	8	7389	0	0.9	-137	666.97	0	0	1	28.78	0	218	49.9	0.04	49.84	49.88	49.9	49.92	49.97	-61.38	0.05	-61.49	-61.42	-61.38	-61.35	-61.29
-61.22	49.92	1	1.04	1	1	8	7389	0	0.9	-119	666.92	0	0	1	208.51	0	218	49.93	0.04	49.85	49.9	49.92	49.95	50.01	-61.22	0.05	-61.31	-61.25	-61.22	-61.18	-61.12
-61.3	49.92	1	1.1	1	1	8	7389	0	0.89	-111	668.01	0	0	1	27.9	0	219	49.92	0.04	49.85	49.9	49.92	49.95	49.99	-61.3	0.05	-61.39	-61.33	-61.3	-61.26	-61.2
-61.36	49.94	1	1.1	1	1	8	7389	0	0.86	-89	671.04	0	0	1	25.29	0	219	49.94	0.04	49.85	49.91	49.94	49.96	50.02	-61.36	0.08	-61.51	-61.41	-61.36	-61.32	-61.21
-61.45	49.92	1	1.11	1	1	8	7389	0	0.82	-111	670.19	0	0	1	24.52	0	219	49.92	0.04	49.85	49.9	49.92	49.95	50	-61.45	0.05	-61.54	-61.48	-61.45	-61.42	-61.35
-61.41	49.97	1	1.14	1	1	8	7389	0	0.76	-91	675.04	0	0	1	20.92	0	220	49.97	0.04	49.9	49.94	49.97	50	50.04	-61.41	0.05	-61.5	-61.44	-61.41	-61.38	-61.31
-61.33	49.95	1	1.19	1	1	8	7389	0	0.94	-91	671.7	0	0	1	24.3	0	220	49.95	0.04	49.87	49.93	49.95	49.98	50.03	-61.33	0.07	-61.45	-61.37	-61.33	-61.28	-61.2
-61.22	49.96	1	1.24	1	1	8	7389	0	0.98	-153	671.29	0	0	1	211.71	0	220	49.96	0.03	49.9	49.94	49.96	49.98	50.02	-61.22	0.04	-61.3	-61.24	-61.22	-61.19	-61.13
-62.66	49.69	1	1.25	1	1	8	7389	0	0.78	-22	666.87	0	0	1	4.33	1	224	49.69	0.04	49.62	49.67	49.69	49.71	49.77	-62.66	0.05	-62.76	-62.69	-62.66	-62.63	-62.57
-62.57	49.86	1	1.22	1	1	8	7389	0	0.92	-188	683.03	0	0	1	24.07	0	225	49.86	0.04	49.78	49.84	49.86	49.89	49.94	-62.57	0.05	-62.67	-62.61	-62.57	-62.54	-62.48
-62.63	49.91	1	1.14	1	1	8	7389	0	0.94	-156	689.61	0	0	1	28.09	0	225	49.91	0.04	49.84	49.89	49.91	49.93	49.98	-62.62	0.04	-62.7	-62.65	-62.63	-62.6	-62.54
-62.64	49.92	1	1.08	1	1	8	7389	0	0.93	-170	690.88	0	0	1	28.63	0	226	49.92	0.04	49.85	49.9	49.92	49.95	50	-62.64	0.05	-62.75	-62.68	-62.64	-62.61	-62.55
-62.62	49.86	1	1.06	1	1	8	7389	0	0.96	-200	684.07	0	0	1	22.93	0	226	49.86	0.05	49.76	49.82	49.86	49.89	49.97	-62.62	0.06	-62.76	-62.66	-62.62	-62.58	-62.51
-62.56	49.92	1	1.07	1	1	8	7389	0	0.98	-142	689.23	0	0	1	30.57	0	226	49.92	0.04	49.84	49.89	49.92	49.95	50.01	-62.56	0.06	-62.68	-62.6	-62.56	-62.52	-62.45
-62.47	49.95	1	1.04	1	1	8	7389	0	0.99	-136	690.64	0	0	1	33.28	0	227	49.95	0.03	49.88	49.92	49.95	49.97	50.01	-62.47	0.05	-62.56	-62.5	-62.47	-62.44	-62.38
-62.55	49.94	1	1.03	1	1	8	7389	0	0.99	-142	691.16	0	0	1	32.91	0	227	49.95	0.04	49.86	49.92	49.94	49.97	50.03	-62.55	0.06	-62.65	-62.58	-62.55	-62.51	-62.43
-62.44	49.96	1	1.01	1	1	8	7389	0	0.99	-134	691.13	0	0	1	32.14	0	227	49.96	0.03	49.89	49.93	49.96	49.98	50.02	-62.45	0.06	-62.57	-62.49	-62.44	-62.4	-62.33
-62.71	49.95	1	1.01	1	1	8	7389	0	0.95	-184	695.55	0	0	1	29.39	0	228	49.95	0.04	49.88	49.92	49.95	49.98	50.03	-62.71	0.05	-62.8	-62.74	-62.71	-62.68	-62.62
-62.54	49.96	1	1.01	1	1	8	7389	0	0.96	-144	693.1	0	0	1	32.71	0	228	49.96	0.05	49.85	49.92	49.96	49.99	50.06	-62.54	0.06	-62.66	-62.58	-62.54	-62.5	-62.42
-62.63	49.93	1	1.05	1	1	8	7389	0	0.95	-156	691.74	0	0	1	29.95	0	228	49.93	0.04	49.85	49.9	49.93	49.96	50.01	-62.63	0.06	-62.75	-62.67	-62.63	-62.59	-62.51
-62.75	49.97	1	1.04	1	1	8	7389	0	0.88	-199	698.54	0	0	1	29.84	0	229	49.97	0.04	49.9	49.94	49.97	49.99	50.04	-62.75	0.04	-62.84	-62.78	-62.75	-62.72	-62.67
-62.63	49.86	1	1.05	1	1	8	7389	0	0.98	-200	684.28	0	0	1	22.76	0	229	49.86	0.06	49.76	49.82	49.86	49.9	49.99	-62.63	0.06	-62.76	-62.67	-62.63	-62.59	-62.51
-62.7	49.99	1	1.12	1	1	8	7389	0	0.99	-164	699.59	0	0	1	30.1	0	229	49.99	0.03	49.92	49.97	49.99	50.01	50.05	-62.7	0.04	-62.77	-62.72	-62.7	-62.67	-62.63
-62.43	49.98	1	1.26	1	1	8	7389	0	0.85	-132	693.09	0	0	1	29.93	0	242	49.98	0.06	49.87	49.94	49.98	50.03	50.1	-62.42	0.06	-62.53	-62.47	-62.43	-62.38	-62.28
-62.56	49.97	1	1.16	1	1	8	7389	0	0.86	-144	694.57	0	0	1	31.63	0	242	49.97	0.04	49.9	49.94	49.97	49.99	50.04	-62.56	0.04	-62.64	-62.58	-62.56	-62.53	-62.48
-62.52	49.98	1	1.15	1	1	8	7389	0	0.8	-144	694.84	0	0	1	30.33	0	243	49.98	0.03	49.92	49.96	49.98	50	50.05	-62.52	0.03	-62.58	-62.54	-62.52	-62.5	-62.46
-59.2	44.04	1	1.05	1	1	8	2798	0	0.96	-38	38.39	0	8	1	38.39	0	211	44.04	0.1	43.85	43.98	44.04	44.09	44.23	-59.2	0.16	-59.49	-59.3	-59.2	-59.1	-58.87
-59.23	44.06	1	1.05	1	1	8	2798	0	0.95	-42	36.18	0	10	1	36.18	0	211	44.06	0.09	43.88	44	44.06	44.12	44.21	-59.23	0.15	-59.53	-59.32	-59.23	-59.13	-58.93
-59.16	44.05	1	1.04	1	1	8	2798	0	0.96	-62	41.65	0	8	1	41.65	0	212	44.05	0.09	43.87	43.99	44.05	44.1	44.22	-59.16	0.15	-59.47	-59.25	-59.16	-59.06	-58.88
-59.27	44.07	1	1.05	1	1	8	2798	0	0.95	-2	33.17	0	10	1	33.17	0	212	44.07	0.06	43.95	44.03	44.07	44.12	44.19	-59.27	0.09	-59.43	-59.33	-59.27	-59.21	-59.07
-59.02	44.04	1	1.04	1	1	8	2798	0	0.96	-979	52.78	0	0	1	52.78	0	212	44.04	0.08	43.88	43.99	44.04	44.09	44.19	-59.02	0.13	-59.27	-59.11	-59.02	-58.93	-58.76
-59.09	44.07	1	1.06	1	1	8	2798	0	0.96	-359	47.44	0	0	1	47.44	0	213	44.07	0.06	43.94	44.03	44.07	44.11	44.19	-59.09	0.08	-59.24	-59.13	-59.09	-59.04	-58.94
-59.05	44.04	1	1.04	1	1	8	2798	0	0.95	-359	50.38	0	0	1	50.38	0	213	44.04	0.08	43.88	43.98	44.04	44.1	44.2	-59.05	0.14	-59.34	-59.15	-59.05	-58.97	-58.77
-59.06	44.05	1	1.05	1	1	8	2798	0	0.95	-359	49.64	0	0	1	49.64	0	213	44.05	0.09	43.88	43.99	44.05	44.11	44.22	-59.07	0.13	-59.33	-59.16	-59.06	-58.98	-58.8
-59.07	44.04	1	1.05	1	1	8	2798	0	0.96	-223	48.78	0	0	1	48.78	0	214	44.04	0.09	43.85	43.98	44.04	44.1	44.22	-59.06	0.14	-59.35	-59.16	-59.07	-58.97	-58.78
-59.06	44.03	1	1.05	1	1	8	2798	0	0.97	-359	49.55	0	0	1	49.55	0	214	44.03	0.09	43.86	43.97	44.03	44.09	44.22	-59.06	0.14	-59.35	-59.15	-59.06	-58.97	-58.8
-59.09	44.03	1	1.04	1	1	8	2798	0	0.94	-223	47.15	0	0	1	47.15	0	214	44.03	0.09	43.87	43.97	44.03	44.09	44.19	-59.09	0.14	-59.36	-59.17	-59.09	-59	-58.83
-59.05	44.02	1	1.04	1	1	8	2798	0	0.94	-362	50.35	0	0	1	50.35	0	215	44.02	0.09	43.85	43.96	44.02	44.08	44.18	-59.05	0.14	-59.32	-59.14	-59.05	-58.96	-58.79
-59.13	44.03	1	1.06	1	1	8	2798	0	0.9	-101	43.95	0	8	1	43.95	0	215	44.03	0.07	43.88	43.98	44.03	44.07	44.16	-59.13	0.1	-59.3	-59.19	-59.13	-59.07	-58.93
-59	44.01	1	1.06	1	1	8	2798	0	0.88	-822	54.37	0	0	1	54.37	0	215	44.01	0.07	43.87	43.96	44.01	44.05	44.14	-59	0.1	-59.18	-59.06	-59	-58.93	-58.8
-59.17	44.07	1	1.1	1	1	8	2798	0	0.87	-159	41.48	0	0	1	41.48	0	216	44.07	0.06	43.94	44.03	44.07	44.11	44.18	-59.17	0.09	-59.32	-59.22	-59.17	-59.11	-59
-59.09	44.06	1	1.12	1	1	8	2798	0	0.86	-359	47.33	0	0	1	47.33	0	216	44.06	0.09	43.89	44.01	44.06	44.12	44.23	-59.09	0.14	-59.38	-59.18	-59.09	-59.01	-58.83
-59.13	44.1	1	1.13	1	1	8	2798	0	0.83	-334	44.78	0	0	1	44.78	0	216	44.1	0.09	43.92	44.04	44.1	44.16	44.28	-59.13	0.16	-59.42	-59.24	-59.13	-59.03	-58.79
-59.12	44.11	1	1.14	1	1	8	2798	0	0.77	-334	45.78	0	8	1	45.78	0	217	44.11	0.1	43.91	44.04	44.11	44.18	44.32	-59.11	0.19	-59.45	-59.24	-59.12	-59	-58.73
-59.13	44.14	1	1.17	1	1	8	2798	0	0.66	-344	45.84	0	8	1	45.84	0	217	44.14	0.11	43.94	44.07	44.14	44.21	44.37	-59.12	0.2	-59.48	-59.25	-59.13	-58.99	-58.71
-59.15	44.14	1	1.23	1	1	8	2798	0	0.63	-431	44.31	0	8	1	44.31	0	217	44.15	0.1	43.94	44.08	44.14	44.2	44.37	-59.14	0.2	-59.49	-59.28	-59.15	-59.01	-58.69
-59.63	43.98	1	1.24	1	1	8	2798	0	0.85	-18	6.07	0	10	1	6.07	0	219	43.97	0.13	43.69	43.9	43.98	44.06	44.21	-59.64	0.23	-60.1	-59.78	-59.63	-59.5	-59.19
-59.69	43.96	1	1.19	1	1	8	2798	0	0.83	-10	5.39	0	10	1	5.39	0	219	43.96	0.13	43.71	43.88	43.96	44.04	44.21	-59.68	0.2	-60.07	-59.82	-59.69	-59.55	-59.27
-59.7	43.96	1	1.15	1	1	8	2798	0	0.85	-10	4.7	1	10	1	4.7	1	220	43.96	0.12	43.7	43.88	43.96	44.03	44.2	-59.69	0.2	-60.08	-59.83	-59.7	-59.57	-59.29
-59.72	43.95	1	1.17	1	1	8	2798	0	0.85	-14	4.3	1	10	1	4.3	1	220	43.95	0.12	43.71	43.88	43.95	44.02	44.18	-59.72	0.17	-60.04	-59.84	-59.72	-59.62	-59.35
-59.74	43.94	1	1.15	1	1	8	2798	0	0.85	-8	3.99	1	10	1	3.99	1	220	43.94	0.1	43.75	43.87	43.94	44.01	44.14	-59.74	0.16	-60.03	-59.84	-59.74	-59.64	-59.41
-59.78	43.93	1	1.15	1	1	8	2798	0	0.89	-14	3.13	1	10	1	3.13	1	221	43.93	0.09	43.76	43.88	43.93	43.99	44.11	-59.78	0.14	-60.04	-59.87	-59.78	-59.69	-59.49
-59.77	43.92	1	1.15	1	1	8	2798	0	0.91	-14	4.36	1	10	1	4.36	1	221	43.92	0.07	43.8	43.88	43.92	43.97	44.05	-59.77	0.08	-59.92	-59.82	-59.77	-59.72	-59.62
-59.63	44.01	1	1.21	1	1	8	2798	0	0.76	-16	4.13	1	10	1	4.13	1	225	44.01	0.08	43.84	43.96	44.01	44.06	44.17	-59.63	0.14	-59.9	-59.71	-59.63	-59.54	-59.37
-59.59	44.02	1	1.22	1	1	8	2798	0	0.77	-20	7.13	0	10	1	7.13	0	225	44.02	0.1	43.82	43.96	44.02	44.08	44.21	-59.59	0.17	-59.93	-59.7	-59.59	-59.49	-59.21
-59.55	44.03	1	1.24	1	1	8	2798	0	0.75	-22	10.37	0	10	1	10.37	0	225	44.03	0.11	43.8	43.96	44.03	44.1	44.24	-59.54	0.2	-59.94	-59.67	-59.55	-59.41	-59.13
-59.49	44.03	1	1.23	1	1	8	2798	0	0.74	-26	15.16	0	10	1	15.16	0	226	44.03	0.12	43.8	43.96	44.03	44.11	44.25	-59.49	0.21	-59.91	-59.62	-59.49	-59.36	-59.05
-59.44	44.04	1	1.25	1	1	8	2798	0	0.71	-28	19.24	0	10	1	19.24	0	226	44.04	0.11	43.82	43.97	44.04	44.11	44.26	-59.44	0.21	-59.89	-59.57	-59.44	-59.31	-59.06
-59.38	44.04	1	1.26	1	1	8	2798	0	0.68	-18	24.02	0	10	1	24.02	0	226	44.04	0.11	43.83	43.97	44.04	44.11	44.24	-59.39	0.21	-59.86	-59.51	-59.38	-59.26	-59.03
-59.32	44.06	1	1.29	1	1	8	2798	0	0.85	-4	29.04	0	10	1	29.04	0	227	44.06	0.1	43.87	43.99	44.06	44.12	44.25	-59.31	0.19	-59.69	-59.43	-59.32	-59.2	-58.94
-59.12	44.1	1	1.15	1	1	8	2798	0	0.78	-334	45.56	0	0	1	45.56	0	227	44.09	0.07	43.95	44.04	44.1	44.14	44.23	-59.11	0.16	-59.4	-59.22	-59.12	-59.01	-58.76
-59.22	44.1	1	1.17	1	1	8	2798	0	0.76	-194	37.87	0	8	1	37.87	0	228	44.11	0.08	43.95	44.05	44.1	44.16	44.26	-59.21	0.12	-59.44	-59.29	-59.22	-59.14	-58.97
-59.1	44.11	1	1.22	1	1	8	2798	0	0.76	-395	47.35	0	8	1	47.35	0	228	44.11	0.1	43.91	44.04	44.11	44.17	44.32	-59.1	0.18	-59.46	-59.22	-59.1	-58.99	-58.76
-59.1	44.11	1	1.24	1	1	8	2798	0	0.78	-395	47.35	0	8	1	47.35	0	228	44.11	0.11	43.89	44.04	44.11	44.19	44.33	-59.09	0.2	-59.45	-59.22	-59.1	-58.97	-58.66
-59.02	44.12	1	1.24	1	1	8	2798	0	0.79	-252	53.83	0	0	1	53.83	0	229	44.12	0.12	43.87	44.04	44.12	44.2	44.35	-59.02	0.23	-59.47	-59.18	-59.02	-58.87	-58.55
-58.98	44.13	1	1.22	1	1	8	2798	0	0.77	-164	57.58	0	8	1	57.58	0	229	44.12	0.13	43.86	44.04	44.13	44.21	44.37	-58.97	0.24	-59.46	-59.14	-58.98	-58.81	-58.46
-58.91	44.12	1	1.22	1	1	8	2798	0	0.78	-119	62.47	0	10	1	62.47	0	229	44.12	0.13	43.86	44.03	44.12	44.21	44.39	-58.92	0.25	-59.45	-59.07	-58.91	-58.76	-58.41
-58.86	44.13	1	1.23	1	1	8	2798	0	0.79	-98	66.6	0	10	1	66.6	0	230	44.13	0.13	43.87	44.04	44.13	44.22	44.4	-58.87	0.23	-59.33	-59.01	-58.86	-58.73	-58.37
-58.81	44.14	1	1.22	1	1	8	2798	0	0.79	-101	70.73	0	10	1	70.73	0	230	44.13	0.13	43.85	44.05	44.14	44.22	44.39	-58.81	0.21	-59.23	-58.95	-58.81	-58.68	-58.39
-58.77	44.14	1	1.21	1	1	8	2798	0	0.8	-87	73.88	0	10	1	73.88	0	230	44.13	0.13	43.88	44.05	44.14	44.22	44.37	-58.77	0.19	-59.16	-58.89	-58.77	-58.65	-58.43
-58.71	44.13	1	1.21	1	1	8	2798	0	0.81	-102	78.43	0	10	1	78.43	0	231	44.13	0.11	43.91	44.06	44.13	44.2	44.36	-58.73	0.16	-59.12	-58.81	-58.71	-58.62	-58.47
-58.73	44.13	1	1.2	1	1	8	2798	0	0.8	-102	76.85	0	10	1	76.85	0	231	44.13	0.13	43.87	44.05	44.13	44.22	44.38	-58.74	0.2	-59.16	-58.85	-58.73	-58.61	-58.37
-58.72	44.13	1	1.19	1	1	8	2798	0	0.74	-102	77.64	0	10	1	77.64	0	231	44.13	0.14	43.85	44.04	44.13	44.22	44.39	-58.73	0.21	-59.16	-58.86	-58.72	-58.59	-58.29
-58.73	44.13	1	1.2	1	1	8	2798	0	0.58	-102	76.85	0	10	1	76.85	0	232	44.13	0.15	43.84	44.03	44.13	44.23	44.42	-58.74	0.23	-59.22	-58.9	-58.73	-58.59	-58.31
-58.73	44.13	1	1.26	1	1	8	2798	0	0.67	-102	76.85	0	10	1	76.85	0	232	44.13	0.15	43.85	44.02	44.13	44.22	44.43	-58.74	0.24	-59.23	-58.89	-58.73	-58.58	-58.27
-59.37	43.85	1	1.26	1	1	8	2798	0	0.85	-74	31.28	0	10	1	31.28	0	233	43.85	0.08	43.69	43.79	43.85	43.9	43.99	-59.36	0.15	-59.62	-59.46	-59.37	-59.26	-59.08
-59.32	43.95	1	1.21	1	1	8	2798	0	0.87	-80	29.84	0	10	1	29.84	0	234	43.95	0.06	43.84	43.91	43.95	43.99	44.06	-59.31	0.09	-59.49	-59.37	-59.32	-59.26	-59.13
-59.36	43.92	1	1.16	1	1	8	2798	0	0.86	-50	27.95	0	10	1	27.95	0	234	43.93	0.1	43.74	43.86	43.92	43.99	44.13	-59.36	0.15	-59.66	-59.46	-59.36	-59.27	-59.06
-59.32	43.96	1	1.13	1	1	8	2798	0	0.86	-51	29.56	0	10	1	29.56	0	234	43.96	0.11	43.77	43.9	43.96	44.02	44.19	-59.33	0.16	-59.67	-59.42	-59.32	-59.23	-59.03
-59.33	43.96	1	1.14	1	1	8	2798	0	0.86	-51	28.65	0	10	1	28.65	0	235	43.97	0.11	43.76	43.89	43.96	44.04	44.21	-59.33	0.17	-59.67	-59.43	-59.33	-59.22	-59.03
-59.31	43.98	1	1.14	1	1	8	2798	0	0.87	-2	29.91	0	10	1	29.91	0	235	43.99	0.11	43.77	43.92	43.98	44.05	44.21	-59.31	0.16	-59.62	-59.42	-59.31	-59.21	-58.97
-59.31	44	1	1.14	1	1	8	2798	0	0.85	-2	29.64	0	10	1	29.64	0	235	44	0.1	43.81	43.94	44	44.06	44.2	-59.3	0.15	-59.6	-59.41	-59.31	-59.21	-59.01
-59.29	44.01	1	1.13	1	1	8	2798	0	0.81	-4	31.17	0	10	1	31.17	0	236	44.01	0.1	43.81	43.95	44.01	44.07	44.22	-59.3	0.15	-59.59	-59.39	-59.29	-59.19	-59.01
-59.27	44.04	1	1.15	1	1	8	2798	0	0.68	-4	32.8	0	10	1	32.8	0	236	44.04	0.08	43.89	43.98	44.04	44.08	44.19	-59.27	0.11	-59.48	-59.34	-59.27	-59.2	-59.07
-59.29	44.02	1	1.19	1	1	8	2798	0	0.52	-4	31.14	0	10	1	31.14	0	236	44.02	0.09	43.83	43.96	44.02	44.08	44.2	-59.29	0.15	-59.59	-59.39	-59.29	-59.19	-59.01
-57.24	44.47	1	1.18	1	1	8	617	0	0.75	-363	200.79	0	8	1	256.7	0	213	44.48	0.15	44.18	44.37	44.47	44.57	44.79	-57.24	0.22	-57.71	-57.38	-57.24	-57.1	-56.83
-57.2	44.45	1	1.21	1	1	8	617	0	0.7	-1143	203.38	0	0	1	260.55	0	213	44.46	0.16	44.16	44.35	44.45	44.56	44.8	-57.22	0.24	-57.7	-57.36	-57.2	-57.06	-56.79
-57.19	44.43	1	1.25	1	1	8	617	0	0.62	-957	203.68	0	0	1	262.64	0	213	44.44	0.15	44.15	44.35	44.43	44.54	44.76	-57.21	0.24	-57.69	-57.36	-57.19	-57.04	-56.77
-60.02	43.98	1	1.22	1	1	8	617	0	0.86	-26	5.57	0	10	1	5.57	0	239	43.98	0.12	43.75	43.89	43.98	44.06	44.22	-60.01	0.18	-60.37	-60.13	-60.02	-59.9	-59.68
-60.04	43.97	1	1.18	1	1	8	617	0	0.89	-1	4.28	1	10	1	4.28	1	239	43.97	0.12	43.74	43.88	43.97	44.05	44.21	-60.04	0.18	-60.4	-60.15	-60.04	-59.93	-59.69
-60.06	43.96	1	1.14	1	1	8	617	0	0.91	-1	3.43	1	10	1	3.43	1	240	43.97	0.12	43.75	43.89	43.96	44.05	44.22	-60.07	0.17	-60.43	-60.18	-60.06	-59.96	-59.73
-60.03	43.96	1	1.08	1	1	8	617	0	0.93	-1	3.3	1	10	1	3.3	1	243	43.96	0.11	43.74	43.89	43.96	44.03	44.18	-60.03	0.16	-60.36	-60.13	-60.03	-59.93	-59.73
-60	43.98	1	1.07	1	1	8	617	0	0.92	-34	5.69	0	10	1	5.69	0	243	43.98	0.11	43.76	43.9	43.98	44.05	44.2	-60	0.16	-60.32	-60.11	-60	-59.89	-59.7
-60.02	43.9	1	1.1	1	1	8	4268	0	0.94	-2	3.35	1	10	1	3.35	1	213	43.9	0.08	43.75	43.85	43.9	43.95	44.05	-60.02	0.12	-60.28	-60.11	-60.02	-59.94
-60.04	43.88	1	1.08	1	1	8	4268	0	0.96	-20	5.75	0	10	1	5.75	0	214	43.88	0.09	43.69	43.82	43.88	43.94	44.05	-60.05	0.14	-60.33	-60.15	-60.04	-59.95
-60.08	43.85	1	1.06	1	1	8	4268	0	0.97	-66	8.94	0	10	1	8.94	0	214	43.85	0.09	43.66	43.79	43.85	43.92	44.03	-60.08	0.15	-60.38	-60.18	-60.08	-59.98
-60.12	43.83	1	1.04	1	1	8	4268	0	0.98	-76	12.36	0	10	1	12.36	0	214	43.83	0.09	43.65	43.77	43.83	43.89	44	-60.12	0.14	-60.4	-60.22	-60.12	-60.01
-60.13	43.81	1	1.03	1	1	8	4268	0	0.98	-72	14.72	0	10	1	14.72	0	215	43.81	0.09	43.64	43.76	43.81	43.87	43.98	-60.13	0.13	-60.37	-60.22	-60.13	-60.05
-60.18	43.78	1	1.02	1	1	8	4268	0	0.97	-41	19.16	0	10	1	19.16	0	215	43.78	0.07	43.63	43.73	43.78	43.83	43.92	-60.18	0.11	-60.39	-60.25	-60.18	-60.11
-60.16	43.78	1	1.02	1	1	8	4268	0	0.99	-43	18.71	0	10	1	18.71	0	215	43.78	0.05	43.68	43.74	43.78	43.81	43.89	-60.15	0.05	-60.25	-60.19	-60.16	-60.12
-60.23	43.79	1	1.03	1	1	8	4268	0	0.99	-45	19.84	0	10	1	19.84	0	216	43.79	0.05	43.69	43.75	43.79	43.82	43.9	-60.23	0.07	-60.37	-60.29	-60.23	-60.18
-60.3	43.8	1	1.02	1	1	8	4268	0	0.98	-47	22.25	0	10	1	22.25	0	216	43.8	0.07	43.66	43.75	43.8	43.85	43.94	-60.3	0.13	-60.56	-60.39	-60.3	-60.2
-60.23	43.83	1	1.02	1	1	8	4268	0	0.98	-28	16.17	0	10	1	16.17	0	216	43.83	0.09	43.65	43.77	43.83	43.88	44	-60.23	0.14	-60.52	-60.32	-60.23	-60.14
-60.22	43.84	1	1.02	1	1	8	4268	0	0.97	-8	14.55	0	10	1	14.55	0	217	43.84	0.09	43.66	43.78	43.84	43.9	44.02	-60.22	0.15	-60.51	-60.32	-60.22	-60.12
-60.18	43.87	1	1.02	1	1	8	4268	0	0.97	-14	10.19	0	10	1	10.19	0	217	43.87	0.09	43.7	43.81	43.87	43.93	44.04	-60.18	0.15	-60.48	-60.27	-60.18	-60.08
-60.15	43.89	1	1.03	1	1	8	4268	0	0.97	-46	6.99	0	10	1	6.99	0	217	43.89	0.1	43.7	43.82	43.89	43.95	44.06	-60.15	0.15	-60.44	-60.25	-60.15	-60.05
-60.1	43.91	1	1.03	1	1	8	4268	0	0.98	-34	3.68	1	10	1	3.68	1	218	43.91	0.08	43.76	43.86	43.91	43.97	44.08	-60.11	0.13	-60.37	-60.2	-60.1	-60.02
-60.05	43.97	1	1.02	1	1	8	4268	0	0.96	-1	4.21	1	10	1	4.21	1	218	43.97	0.03	43.91	43.94	43.97	43.99	44.04	-60.04	0.05	-60.13	-60.08	-60.05	-60.01
-59.82	43.91	1	1.03	1	1	8	4268	0	0.95	-4	3.76	1	10	1	3.76	1	227	43.9	0.09	43.72	43.85	43.91	43.97	44.07	-59.83	0.1	-60.01	-59.89	-59.82	-59.76
-59.93	43.86	1	1.05	1	1	8	4268	0	0.96	-41	7.97	0	10	1	7.97	0	228	43.86	0.1	43.67	43.8	43.86	43.92	44.05	-59.92	0.12	-60.15	-60	-59.93	-59.84
-60.02	43.83	1	1.05	1	1	8	4268	0	0.95	-34	11.14	0	10	1	11.14	0	228	43.84	0.09	43.67	43.77	43.83	43.9	44.03	-60.01	0.12	-60.21	-60.1	-60.02	-59.94
-59.99	43.85	1	1.05	1	1	8	4268	0	0.96	-34	8.91	0	10	1	8.91	0	228	43.86	0.11	43.65	43.79	43.85	43.93	44.07	-60	0.15	-60.27	-60.09	-59.99	-59.9
-60.01	43.87	1	1.05	1	1	8	4268	0	0.97	-41	6.7	0	10	1	6.7	0	229	43.87	0.1	43.67	43.8	43.87	43.93	44.08	-60.01	0.15	-60.3	-60.12	-60.01	-59.9
-60.01	43.88	1	1.04	1	1	8	4268	0	0.97	-41	5.59	0	10	1	5.59	0	229	43.88	0.1	43.68	43.81	43.88	43.94	44.08	-60.01	0.15	-60.31	-60.11	-60.01	-59.92
-60.02	43.89	1	1.03	1	1	8	4268	0	0.97	-2	4.46	1	10	1	4.46	1	229	43.89	0.1	43.68	43.83	43.89	43.95	44.08	-60.03	0.15	-60.33	-60.13	-60.02	-59.92
-60.03	43.89	1	1.03	1	1	8	4268	0	0.96	-2	4.58	1	10	1	4.58	1	230	43.9	0.09	43.73	43.84	43.89	43.95	44.06	-60.03	0.13	-60.29	-60.12	-60.03	-59.95
-60.24	43.92	1	1.03	1	1	8	4268	0	0.96	-20	10.01	0	10	1	10.01	0	231	43.92	0.06	43.8	43.88	43.92	43.96	44.04	-60.24	0.09	-60.41	-60.3	-60.24	-60.18
-59.87	43.97	1	1.03	1	1	8	4268	0	0.97	-1	4.09	1	10	1	4.09	1	233	43.97	0.07	43.83	43.92	43.97	44.02	44.12	-59.87	0.11	-60.1	-59.94	-59.87	-59.78
-60.03	43.96	1	1.03	1	1	8	4268	0	0.99	-1	3.3	1	10	1	3.3	1	234	43.96	0.05	43.85	43.92	43.96	43.99	44.06	-60.03	0.06	-60.14	-60.07	-60.03	-60
-60.02	43.96	1	1.02	1	1	8	4268	0	0.99	-1	3.35	1	10	1	3.35	1	237	43.96	0.08	43.81	43.9	43.96	44.01	44.1	-60.02	0.11	-60.23	-60.09	-60.02	-59.94
-60.01	43.96	1	1.01	1	1	8	4268	0	0.98	-1	3.38	1	10	1	3.38	1	237	43.96	0.09	43.8	43.9	43.96	44.02	44.13	-60.01	0.13	-60.27	-60.1	-60.01	-59.92
-60	43.97	1	1.01	1	1	8	4268	0	0.99	-1	4.61	1	10	1	4.61	1	238	43.97	0.09	43.8	43.91	43.97	44.04	44.15	-60	0.14	-60.27	-60.09	-60	-59.91
-59.99	43.98	1	1.02	1	1	8	4268	0	0.98	-34	6.14	0	10	1	6.14	0	238	43.98	0.1	43.79	43.91	43.98	44.05	44.17	-59.99	0.15	-60.31	-60.09	-59.99	-59.89
-59.98	43.99	1	1.01	1	1	8	4268	0	0.98	-34	6.69	0	10	1	6.69	0	238	43.99	0.1	43.8	43.92	43.99	44.06	44.19	-59.98	0.15	-60.28	-60.07	-59.98	-59.88
-59.97	44.01	1	1.02	1	1	8	4268	0	0.98	-4	8.97	0	10	1	8.97	0	239	44	0.1	43.8	43.94	44.01	44.07	44.19	-59.97	0.14	-60.26	-60.07	-59.97	-59.87
-59.95	44.01	1	1.02	1	1	8	4268	0	0.98	-4	8.91	0	10	1	8.91	0	239	44.01	0.1	43.82	43.95	44.01	44.07	44.19	-59.95	0.14	-60.23	-60.05	-59.95	-59.85
-59.96	44.03	1	1.02	1	1	8	4268	0	0.99	-4	11.15	0	10	1	11.15	0	239	44.03	0.08	43.87	43.98	44.03	44.09	44.19	-59.96	0.12	-60.23	-60.04	-59.96	-59.88
-59.88	44.03	1	1.02	1	1	8	4268	0	0.99	-12	10.38	0	10	1	10.38	0	240	44.03	0.09	43.84	43.98	44.03	44.09	44.18	-59.89	0.1	-60.12	-59.95	-59.88	-59.82
-59.85	44	1	1.01	1	1	8	4268	0	0.99	-12	6.29	0	10	1	6.29	0	240	43.99	0.1	43.79	43.93	44	44.06	44.18	-59.86	0.13	-60.13	-59.94	-59.85	-59.77
-59.88	44	1	1.01	1	1	8	4268	0	0.99	-4	7.37	0	10	1	7.37	0	240	44	0.1	43.8	43.93	44	44.07	44.19	-59.88	0.14	-60.16	-59.98	-59.88	-59.79
-59.88	43.98	1	1.01	1	1	8	4268	0	0.98	-4	5.23	0	10	1	5.23	0	241	43.98	0.11	43.78	43.91	43.98	44.05	44.19	-59.89	0.15	-60.19	-59.99	-59.88	-59.79
-59.9	43.98	1	1.02	1	1	8	4268	0	0.99	-4	5.29	0	10	1	5.29	0	241	43.98	0.1	43.79	43.91	43.98	44.05	44.18	-59.9	0.15	-60.2	-60.01	-59.9	-59.81
-59.92	43.97	1	1.02	1	1	8	4268	0	0.99	-1	4.31	1	10	1	4.31	1	241	43.97	0.1	43.79	43.91	43.97	44.04	44.16	-59.92	0.15	-60.2	-60.02	-59.92	-59.81
-59.92	43.97	1	1.01	1	1	8	4268	0	0.99	-1	4.31	1	10	1	4.31	1	242	43.97	0.09	43.8	43.91	43.97	44.03	44.14	-59.92	0.14	-60.2	-60.01	-59.92	-59.84
-59.94	43.97	1	1.01	1	1	8	4268	0	0.99	-1	4.4	1	10	1	4.4	1	242	43.96	0.08	43.8	43.91	43.97	44.02	44.12	-59.94	0.12	-60.19	-60.02	-59.94	-59.87
-59.94	43.97	1	1.01	1	1	8	4268	0	0.99	-1	4.4	1	10	1	4.4	1	242	43.97	0.04	43.88	43.94	43.97	44	44.05	-59.94	0.05	-60.04	-59.98	-59.94	-59.91
-58.05	44.88	1	1.28	1	1	8	3066	0	0.84	-71	160.89	0	10	1	178.72	0	213	44.87	0.08	44.72	44.82	44.88	44.92	45.03	-58.05	0.12	-58.28	-58.14	-58.05	-57.98	-57.81
-58.05	44.91	1	1.23	1	1	8	3066	0	0.89	-76	162.87	0	10	1	176.4	0	213	44.91	0.07	44.78	44.86	44.91	44.96	45.06	-58.05	0.11	-58.25	-58.12	-58.05	-57.98	-57.83
-58.01	44.94	1	1.16	1	1	8	3066	0	0.88	-71	167.4	0	10	1	176.43	0	213	44.94	0.05	44.84	44.91	44.94	44.98	45.05	-58.02	0.08	-58.16	-58.07	-58.01	-57.96	-57.87
-58.04	44.95	1	1.11	1	1	8	3066	0	0.89	-85	166.2	0	10	1	173.93	0	214	44.95	0.07	44.82	44.91	44.95	44.99	45.08	-58.04	0.09	-58.22	-58.1	-58.04	-57.99	-57.87
-58.04	44.96	1	1.12	1	1	8	3066	0	0.87	-110	166.89	0	8	1	173.18	0	214	44.96	0.07	44.83	44.92	44.96	45	45.09	-58.04	0.1	-58.23	-58.11	-58.04	-57.97	-57.85
-58.02	44.95	1	1.11	1	1	8	3066	0	0.82	-71	167.45	0	10	1	175.1	0	214	44.95	0.08	44.81	44.9	44.95	45	45.1	-58.02	0.12	-58.24	-58.1	-58.02	-57.95	-57.79
-58	44.95	1	1.13	1	1	8	3066	0	0.67	-63	168.7	0	10	1	176.27	0	215	44.95	0.08	44.8	44.9	44.95	45	45.11	-57.99	0.12	-58.22	-58.08	-58	-57.92	-57.74
-57.99	44.94	1	1.18	1	1	8	3066	0	0.54	-63	168.66	0	10	1	177.6	0	215	44.94	0.08	44.78	44.89	44.94	44.99	45.1	-57.99	0.14	-58.23	-58.08	-57.99	-57.9	-57.7
-59.72	43.95	1	1.2	1	1	8	3066	0	0.85	-14	4.3	1	10	1	4.3	1	224	43.95	0.07	43.82	43.9	43.95	43.99	44.09	-59.72	0.11	-59.93	-59.79	-59.72	-59.65	-59.49
-59.68	43.96	1	1.17	1	1	8	3066	0	0.84	-10	5.97	0	10	1	5.97	0	225	43.96	0.08	43.82	43.91	43.96	44.01	44.11	-59.67	0.13	-59.91	-59.75	-59.68	-59.6	-59.38
-59.64	43.96	1	1.15	1	1	8	3066	0	0.83	-16	7.54	0	10	1	7.54	0	225	43.96	0.08	43.81	43.91	43.96	44.02	44.12	-59.63	0.13	-59.87	-59.72	-59.64	-59.55	-59.36
-59.6	43.97	1	1.16	1	1	8	3066	0	0.82	-26	8.55	0	10	1	8.55	0	225	43.97	0.08	43.82	43.91	43.97	44.02	44.12	-59.6	0.13	-59.84	-59.68	-59.6	-59.51	-59.35
-59.58	43.99	1	1.17	1	1	8	3066	0	0.78	-22	8.67	0	10	1	8.67	0	226	43.99	0.07	43.85	43.94	43.99	44.04	44.12	-59.58	0.1	-59.79	-59.65	-59.58	-59.51	-59.37
-59.57	44	1	1.18	1	1	8	3066	0	0.72	-22	9.05	0	10	1	9.05	0	226	44	0.07	43.85	43.95	44	44.05	44.13	-59.57	0.1	-59.76	-59.64	-59.57	-59.51	-59.39
-59.56	43.99	1	1.22	1	1	8	3066	0	0.58	-26	10.16	0	10	1	10.16	0	226	43.99	0.08	43.82	43.94	43.99	44.05	44.15	-59.55	0.14	-59.8	-59.65	-59.56	-59.45	-59.27
-59.53	44	1	1.28	1	1	8	3066	0	0.63	-30	12.17	0	10	1	12.17	0	227	43.99	0.08	43.82	43.94	44	44.05	44.14	-59.52	0.17	-59.81	-59.63	-59.53	-59.42	-59.18
-57.87	45.05	1	1.21	1	1	8	3066	0	0.86	-120	183.6	0	8	1	177.11	0	230	45.06	0.14	44.81	44.97	45.05	45.14	45.37	-57.85	0.22	-58.25	-58.01	-57.87	-57.69	-57.42
-57.85	45.06	1	1.15	1	1	8	3066	0	0.86	-96	185.52	0	8	1	177.71	0	231	45.07	0.12	44.86	44.99	45.06	45.14	45.31	-57.84	0.15	-58.14	-57.94	-57.85	-57.76	-57.51
-57.81	45.06	1	1.14	1	1	8	3066	0	0.91	-80	188.01	0	8	1	180.25	0	231	45.06	0.11	44.86	45	45.06	45.13	45.29	-57.8	0.14	-58.05	-57.9	-57.81	-57.71	-57.51
-57.8	45.06	1	1.14	1	1	8	3066	0	0.87	-72	188.64	0	8	1	180.88	0	231	45.06	0.1	44.86	45	45.06	45.13	45.25	-57.79	0.12	-58	-57.86	-57.8	-57.72	-57.55
-57.72	45.04	1	1.1	1	1	8	3066	0	0.84	-57	192.4	0	10	1	187.3	0	232	45.04	0.1	44.85	44.97	45.04	45.1	45.25	-57.72	0.15	-57.99	-57.82	-57.72	-57.62	-57.39
-57.77	45.05	1	1.13	1	1	8	3066	0	0.79	-72	189.86	0	8	1	183.45	0	232	45.05	0.1	44.87	44.99	45.05	45.11	45.24	-57.75	0.15	-58.03	-57.85	-57.77	-57.66	-57.43
-57.77	45.06	1	1.16	1	1	8	3066	0	0.73	-72	190.53	0	8	1	182.8	0	232	45.06	0.1	44.86	45	45.06	45.12	45.25	-57.77	0.15	-58.06	-57.87	-57.77	-57.67	-57.46
-57.81	45.08	1	1.21	1	1	8	3066	0	0.67	-86	189.37	0	8	1	178.95	0	233	45.08	0.09	44.9	45.02	45.08	45.14	45.26	-57.8	0.14	-58.04	-57.9	-57.81	-57.71	-57.51
-57.84	45.08	1	1.27	1	1	8	3066	0	0.54	-92	187.51	0	10	1	177.03	0	233	45.08	0.08	44.93	45.03	45.08	45.14	45.24	-57.84	0.12	-58.06	-57.92	-57.84	-57.76	-57.6
-57.12	44.41	1	1.1	1	1	8	3066	0	0.95	-1322	208.69	0	0	1	268.26	0	235	44.41	0.08	44.26	44.36	44.41	44.46	44.58	-57.12	0.09	-57.32	-57.18	-57.12	-57.06	-56.95
-57.29	44.47	1	1.06	1	1	8	3066	0	0.94	-367	196.93	0	10	1	253.77	0	236	44.47	0.06	44.36	44.44	44.47	44.51	44.59	-57.29	0.08	-57.43	-57.34	-57.29	-57.23	-57.14
-57.22	44.45	1	1.05	1	1	8	3066	0	0.93	-759	201.83	0	0	1	259.38	0	236	44.45	0.07	44.32	44.4	44.45	44.49	44.58	-57.22	0.09	-57.38	-57.28	-57.22	-57.16	-57.04
-57.24	44.48	1	1.06	1	1	8	3066	0	0.93	-233	201.05	0	8	1	255.96	0	236	44.48	0.07	44.33	44.43	44.48	44.53	44.6	-57.25	0.1	-57.44	-57.31	-57.24	-57.18	-57.05
-57.2	44.48	1	1.08	1	1	8	3066	0	0.92	-551	204.14	0	8	1	258.33	0	237	44.47	0.07	44.33	44.43	44.48	44.52	44.61	-57.2	0.1	-57.39	-57.28	-57.2	-57.13	-57
-57.23	44.5	1	1.07	1	1	8	3066	0	0.9	-881	202.37	0	8	1	255.07	0	237	44.5	0.07	44.36	44.46	44.5	44.55	44.63	-57.23	0.09	-57.4	-57.29	-57.23	-57.16	-57.04
-57.16	44.49	1	1.08	1	1	8	3066	0	0.88	-309	207.49	0	8	1	259.98	0	237	44.49	0.07	44.37	44.45	44.49	44.54	44.62	-57.16	0.1	-57.35	-57.23	-57.16	-57.1	-56.98
-57.21	44.54	1	1.1	1	1	8	3066	0	0.84	-217	205.05	0	8	1	253.34	0	238	44.54	0.06	44.42	44.5	44.54	44.58	44.65	-57.21	0.07	-57.33	-57.25	-57.21	-57.16	-57.08
-57.19	44.55	1	1.12	1	1	8	3066	0	0.85	-303	206.88	0	8	1	253.83	0	238	44.55	0.07	44.42	44.51	44.55	44.59	44.68	-57.19	0.09	-57.37	-57.26	-57.19	-57.13	-57.01
-57.28	44.55	1	1.16	1	1	8	3066	0	0.84	-172	200.01	0	10	1	248.41	0	238	44.55	0.07	44.42	44.5	44.55	44.59	44.68	-57.28	0.1	-57.47	-57.35	-57.28	-57.21	-57.07
-57.33	44.56	1	1.15	1	1	8	3066	0	0.89	-90	196.53	0	10	1	244.7	0	239	44.56	0.07	44.42	44.51	44.56	44.6	44.69	-57.33	0.12	-57.57	-57.4	-57.33	-57.26	-57.11
-57.37	44.56	1	1.16	1	1	8	3066	0	0.88	-71	193.5	0	10	1	242.33	0	239	44.56	0.06	44.44	44.52	44.56	44.6	44.69	-57.38	0.1	-57.59	-57.44	-57.37	-57.31	-57.19
-57.46	44.56	1	1.11	1	1	8	3066	0	0.84	-67	186.69	0	10	1	237.07	0	239	44.56	0.05	44.47	44.52	44.56	44.59	44.67	-57.46	0.09	-57.62	-57.52	-57.46	-57.4	-57.29
-57.35	44.61	1	1.12	1	1	8	3066	0	0.81	-69	196.72	0	10	1	239.84	0	240	44.61	0.07	44.48	44.57	44.61	44.66	44.74	-57.35	0.09	-57.53	-57.41	-57.35	-57.29	-57.18
-57.39	44.57	1	1.16	1	1	8	3066	0	0.82	-71	192.32	0	10	1	240.41	0	240	44.58	0.07	44.45	44.53	44.57	44.62	44.71	-57.38	0.09	-57.56	-57.44	-57.39	-57.32	-57.19
-57.27	44.58	1	1.19	1	1	8	3066	0	0.88	-71	201.73	0	10	1	246.83	0	240	44.58	0.08	44.44	44.53	44.58	44.63	44.73	-57.27	0.11	-57.49	-57.35	-57.27	-57.2	-57.04
-57.24	44.56	1	1.18	1	1	8	3066	0	0.92	-149	203.37	0	8	1	250.08	0	241	44.55	0.08	44.4	44.51	44.56	44.61	44.7	-57.24	0.11	-57.46	-57.31	-57.24	-57.16	-57
-57.14	44.56	1	1.12	1	1	8	3066	0	0.96	-347	211	0	8	1	256.16	0	241	44.56	0.08	44.41	44.51	44.56	44.61	44.7	-57.14	0.11	-57.35	-57.21	-57.14	-57.07	-56.91
-57.13	44.52	1	1.08	1	1	8	3066	0	0.96	-345	210.61	0	8	1	259.62	0	241	44.52	0.08	44.37	44.47	44.52	44.57	44.67	-57.13	0.09	-57.31	-57.2	-57.13	-57.07	-56.94
-57.09	44.59	1	1.04	1	1	8	3066	0	0.97	-374	215.72	0	8	1	257.16	0	242	44.59	0.06	44.46	44.55	44.59	44.63	44.7	-57.08	0.09	-57.26	-57.14	-57.09	-57.02	-56.9
-57.09	44.52	1	1.04	1	1	8	3066	0	0.96	-515	213.69	0	8	1	262.06	0	242	44.51	0.07	44.38	44.47	44.52	44.56	44.65	-57.09	0.09	-57.25	-57.14	-57.09	-57.03	-56.91
-57.09	44.55	1	1.03	1	1	8	3066	0	0.95	-419	214.53	0	8	1	259.94	0	242	44.55	0.07	44.41	44.51	44.55	44.6	44.69	-57.09	0.1	-57.28	-57.16	-57.09	-57.02	-56.89
-57.08	44.51	1	1.04	1	1	8	3066	0	0.96	-515	214.19	0	8	1	263.38	0	243	44.51	0.07	44.39	44.47	44.51	44.56	44.64	-57.08	0.1	-57.28	-57.14	-57.08	-57.01	-56.89
-57.1	44.53	1	1.05	1	1	8	3066	0	0.93	-419	213.19	0	8	1	260.74	0	243	44.53	0.07	44.41	44.49	44.53	44.58	44.66	-57.1	0.09	-57.26	-57.16	-57.1	-57.03	-56.92
-57.05	44.5	1	1.04	1	1	8	3066	0	0.95	-954	216.24	0	8	1	265.92	0	243	44.5	0.06	44.39	44.45	44.5	44.53	44.6	-57.05	0.07	-57.18	-57.1	-57.05	-57.01	-56.92
-60.68	43.62	1	1.15	1	1	8	3075	0	0.92	-68	58.14	0	10	1	58.14	0	214	43.62	0.05	43.51	43.59	43.62	43.65	43.72	-60.67	0.08	-60.81	-60.73	-60.68	-60.63	-60.52
-60.61	43.61	1	1.09	1	1	8	3075	0	0.94	-67	54.72	0	10	1	54.72	0	214	43.61	0.05	43.51	43.58	43.61	43.64	43.71	-60.61	0.07	-60.75	-60.65	-60.61	-60.57	-60.49
-60.69	43.63	1	1.08	1	1	8	3075	0	0.94	-68	58.05	0	10	1	58.05	0	215	43.63	0.05	43.53	43.6	43.63	43.66	43.73	-60.69	0.07	-60.83	-60.74	-60.69	-60.65	-60.56
-60.69	43.63	1	1.06	1	1	8	3075	0	0.95	-68	58.05	0	10	1	58.05	0	215	43.63	0.06	43.51	43.58	43.63	43.67	43.75	-60.7	0.09	-60.88	-60.76	-60.69	-60.63	-60.51
-60.73	43.62	1	1.06	1	1	8	3075	0	0.93	-84	61.27	0	10	1	61.27	0	215	43.62	0.06	43.51	43.59	43.62	43.66	43.73	-60.73	0.09	-60.91	-60.79	-60.73	-60.67	-60.56
-60.77	43.63	1	1.05	1	1	8	3075	0	0.94	-80	63.21	0	10	1	63.21	0	216	43.63	0.06	43.51	43.59	43.63	43.66	43.75	-60.76	0.1	-60.95	-60.83	-60.77	-60.7	-60.57
-60.76	43.61	1	1.07	1	1	8	3075	0	0.89	-92	63.87	0	10	1	63.87	0	216	43.62	0.04	43.55	43.59	43.61	43.64	43.69	-60.76	0.05	-60.86	-60.79	-60.76	-60.73	-60.67
-60.85	43.63	1	1.06	1	1	8	3075	0	0.89	-56	68.58	0	10	1	68.58	0	216	43.64	0.04	43.56	43.61	43.63	43.66	43.73	-60.85	0.07	-61	-60.9	-60.85	-60.79	-60.71
-60.76	43.65	1	1.11	1	1	8	3075	0	0.83	-60	61.28	0	10	1	61.28	0	217	43.65	0.04	43.57	43.63	43.65	43.68	43.74	-60.76	0.05	-60.86	-60.8	-60.76	-60.73	-60.67
-60.76	43.65	1	1.12	1	1	8	3075	0	0.78	-60	60.97	0	10	1	60.97	0	217	43.65	0.06	43.54	43.61	43.65	43.69	43.77	-60.76	0.1	-60.94	-60.82	-60.76	-60.7	-60.57
-60.7	43.67	1	1.17	1	1	8	3075	0	0.69	-59	56.04	0	10	1	56.04	0	217	43.67	0.06	43.55	43.63	43.67	43.71	43.8	-60.7	0.1	-60.87	-60.77	-60.7	-60.63	-60.51
-60.68	43.67	1	1.22	1	1	8	3075	0	0.57	-59	54.72	0	10	1	54.72	0	218	43.67	0.06	43.55	43.63	43.67	43.71	43.8	-60.67	0.09	-60.84	-60.73	-60.68	-60.62	-60.49
-60.36	44.12	1	1.23	1	1	8	3075	0	0.55	-52	26.29	0	10	1	26.29	0	223	44.12	0.11	43.88	44.05	44.12	44.19	44.33	-60.4	0.25	-61.07	-60.5	-60.36	-60.23	-60.04
-59.7	43.93	1	1.2	1	1	8	3075	0	0.68	-30	6.99	0	10	1	6.99	0	226	43.93	0.05	43.84	43.9	43.93	43.96	44.02	-59.7	0.07	-59.84	-59.75	-59.7	-59.66	-59.59
-59.91	43.9	1	1.24	1	1	8	3075	0	0.63	-41	3.71	1	10	1	3.71	1	231	43.9	0.08	43.76	43.85	43.9	43.95	44.05	-59.91	0.12	-60.13	-59.98	-59.91	-59.83	-59.66
-59.92	43.89	1	1.26	1	1	8	3075	0	0.63	-41	4.66	1	10	1	4.66	1	232	43.89	0.08	43.72	43.84	43.89	43.94	44.04	-59.91	0.13	-60.16	-60	-59.92	-59.82	-59.65
-60.77	43.54	1	1.26	1	1	8	3075	0	0.83	-64	69.16	0	10	1	69.16	0	236	43.54	0.04	43.46	43.51	43.54	43.57	43.62	-60.76	0.07	-60.9	-60.81	-60.77	-60.72	-60.64
-60.76	43.55	1	1.18	1	1	8	3075	0	0.78	-72	68.12	0	10	1	68.12	0	236	43.55	0.06	43.45	43.51	43.55	43.59	43.66	-60.76	0.06	-60.89	-60.8	-60.76	-60.72	-60.64
-60.81	43.57	1	1.17	1	1	8	3075	0	0.76	-46	69.78	0	10	1	69.78	0	237	43.57	0.05	43.48	43.54	43.57	43.6	43.66	-60.81	0.05	-60.91	-60.84	-60.81	-60.77	-60.7
-60.77	43.56	1	1.22	1	1	8	3075	0	0.57	-54	67.99	0	10	1	67.99	0	237	43.56	0.06	43.45	43.52	43.56	43.6	43.68	-60.77	0.11	-60.98	-60.84	-60.77	-60.69	-60.57
-60.75	43.56	1	1.24	1	1	8	3075	0	0.75	-72	66.77	0	10	1	66.77	0	237	43.56	0.07	43.43	43.52	43.56	43.6	43.68	-60.76	0.16	-61.07	-60.84	-60.75	-60.67	-60.49
-60.36	43.62	1	1.25	1	1	8	3075	0	0.72	-82	41.45	0	10	1	41.45	0	239	43.62	0.05	43.52	43.59	43.62	43.65	43.73	-60.35	0.11	-60.54	-60.42	-60.36	-60.29	-60.08
-60.32	43.65	1	1.21	1	1	8	3075	0	0.58	-70	36.97	0	10	1	36.97	0	239	43.65	0.07	43.51	43.6	43.65	43.69	43.78	-60.33	0.14	-60.61	-60.42	-60.32	-60.24	-60.06
-60.37	43.66	1	1.28	1	1	8	3075	0	0.72	-78	38.1	0	10	1	38.1	0	239	43.66	0.08	43.51	43.61	43.66	43.71	43.83	-60.37	0.13	-60.63	-60.45	-60.37	-60.28	-60.13
-59.78	43.93	1	1.05	1	1	8	3075	0	0.96	-14	3.13	1	10	1	3.13	1	243	43.93	0.04	43.85	43.9	43.93	43.96	44.01	-59.78	0.05	-59.88	-59.82	-59.78	-59.75	-59.67
-60.25	44.02	1	1.01	1	1	8	7393	0	0.97	-4	12.35	0	10	1	12.35	0	213	44.02	0.01	44	44.01	44.02	44.02	44.03	-60.25	0.01	-60.27	-60.26	-60.25	-60.24	-60.22
-60.05	43.96	1	1.01	1	1	8	7393	0	1	-1	3.21	1	10	1	3.21	1	215	43.97	0.04	43.89	43.94	43.96	43.99	44.04	-60.05	0.07	-60.2	-60.1	-60.05	-60	-59.92
-60.3	44.01	1	1	1	1	8	7393	0	0.98	-24	15.3	0	10	1	15.3	0	215	44.01	0.02	43.96	43.99	44.01	44.02	44.06	-60.3	0.03	-60.36	-60.32	-60.3	-60.28	-60.23
-60.02	44.02	1	1	1	1	8	7393	0	0.98	-48	9.99	0	10	1	9.99	0	215	44.02	0.03	43.96	44	44.02	44.04	44.07	-60.02	0.05	-60.14	-60.05	-60.02	-59.99	-59.95
-60.16	43.97	1	1.03	1	1	8	7393	0	0.99	-4	3.26	1	10	1	3.26	1	216	43.97	0.01	43.95	43.96	43.97	43.98	43.99	-60.16	0.02	-60.2	-60.17	-60.16	-60.15	-60.12
-60.24	44.01	1	1.01	1	1	8	7393	0	0.98	-4	11.06	0	10	1	11.06	0	217	44.01	0.03	43.96	44	44.01	44.03	44.06	-60.24	0.04	-60.31	-60.27	-60.24	-60.22	-60.17
-60.22	44	1	1.01	1	1	8	7393	0	0.93	-4	9.11	0	10	1	9.11	0	221	44	0.02	43.96	43.99	44	44.01	44.03	-60.22	0.04	-60.29	-60.24	-60.22	-60.19	-60.14
-60.22	43.94	1	1.07	1	1	8	7393	0	0.99	-8	7.79	0	10	1	7.79	0	223	43.94	0.04	43.87	43.92	43.94	43.97	44.02	-60.22	0.06	-60.35	-60.26	-60.22	-60.18	-60.11
-60.33	44.03	1	1	1	1	8	7393	0	0.99	-30	18.42	0	10	1	18.42	0	223	44.03	0.03	43.98	44.01	44.03	44.05	44.08	-60.33	0.04	-60.4	-60.36	-60.33	-60.31	-60.25
-60.19	43.94	1	1.01	1	1	8	7393	0	0.99	-6	5.47	0	10	1	5.47	0	224	43.94	0.05	43.85	43.91	43.94	43.97	44.03	-60.19	0.08	-60.34	-60.24	-60.19	-60.13	-60.04
-60.14	44.04	1	1.01	1	1	8	7393	0	0.99	-4	9.54	0	10	1	9.54	0	224	44.04	0.03	43.97	44.02	44.04	44.07	44.11	-60.15	0.05	-60.25	-60.17	-60.14	-60.11	-60.07
-60.17	43.98	1	1.03	1	1	8	7393	0	0.93	-4	4.55	1	10	1	4.55	1	225	43.98	0.04	43.9	43.96	43.98	44.01	44.06	-60.17	0.07	-60.29	-60.22	-60.17	-60.13	-60.04
-60.21	43.99	1	1.07	1	1	8	7393	0	1	-4	7.85	0	10	1	7.85	0	227	44	0.04	43.94	43.97	43.99	44.02	44.08	-60.21	0.03	-60.25	-60.23	-60.21	-60.2	-60.15
-60.27	44.05	1	1.01	1	1	8	7393	0	0.99	-24	15.7	0	10	1	15.7	0	227	44.05	0.01	44.03	44.04	44.05	44.05	44.07	-60.27	0.02	-60.3	-60.28	-60.27	-60.25	-60.23
-60.01	43.96	1	1.01	1	1	8	7393	0	0.95	-1	3.38	1	10	1	3.38	1	228	43.96	0.05	43.87	43.93	43.96	44	44.06	-60.01	0.05	-60.12	-60.04	-60.01	-59.98	-59.94
-60.24	43.97	1	1.02	1	1	8	7393	0	0.93	-16	9.36	0	10	1	9.36	0	230	43.97	0.02	43.93	43.96	43.97	43.98	44.01	-60.23	0.04	-60.28	-60.26	-60.24	-60.22	-60.14
-60.2	43.95	1	1.06	1	1	8	7393	0	0.95	-6	6.04	0	10	1	6.04	0	232	43.95	0.01	43.92	43.94	43.95	43.96	43.98	-60.2	0.03	-60.24	-60.22	-60.2	-60.18	-60.14
-60.16	43.98	1	1.06	1	1	8	7393	0	0.95	-4	3.95	1	10	1	3.95	1	232	43.98	0.01	43.97	43.98	43.98	43.99	43.99	-60.16	0.02	-60.2	-60.17	-60.16	-60.15	-60.13
-60.05	43.89	1	1.04	1	1	8	7393	0	0.9	-4	4.68	1	10	1	4.68	1	234	43.89	0.03	43.84	43.87	43.89	43.91	43.95	-60.05	0.04	-60.12	-60.07	-60.05	-60.03	-59.98
-60.19	43.95	1	1.05	1	1	8	7393	0	0.91	-6	5.24	0	10	1	5.24	0	236	43.95	0.04	43.87	43.92	43.95	43.97	44.03	-60.18	0.06	-60.29	-60.22	-60.19	-60.15	-60.07
-60.16	43.94	1	1.09	1	1	8	7393	0	0.94	-2	3.26	1	10	1	3.26	1	236	43.94	0.01	43.93	43.94	43.94	43.94	43.95	-60.16	0.01	-60.18	-60.17	-60.16	-60.15	-60.13
-60.16	43.92	1	1.02	1	1	8	7393	0	1	-26	4.8	1	10	1	4.8	1	237	43.92	0.05	43.83	43.89	43.92	43.96	44.02	-60.16	0.08	-60.31	-60.21	-60.16	-60.11	-60.01
-60.09	43.98	1	1.01	1	1	8	7393	0	0.95	-10	3.95	1	10	1	3.95	1	237	43.98	0.02	43.94	43.97	43.98	43.99	44.02	-60.09	0.03	-60.14	-60.1	-60.09	-60.07	-60.03
-60.22	43.86	1	1	1	1	8	7393	0	0.94	-4	13.03	0	10	1	13.03	0	238	43.86	0.02	43.85	43.86	43.86	43.87	43.91	-60.21	0.04	-60.26	-60.24	-60.22	-60.2	-60.11
-60.18	43.98	1	1.03	1	1	8	7393	0	0.91	-4	5.21	0	10	1	5.21	0	239	43.98	0.02	43.94	43.97	43.98	44	44.02	-60.18	0.03	-60.23	-60.2	-60.18	-60.16	-60.11
-60.14	43.98	1	1.09	1	1	8	7393	0	0.7	-4	3.03	1	10	1	3.03	1	240	43.98	0.01	43.97	43.98	43.98	43.98	43.99	-60.14	0.01	-60.16	-60.15	-60.14	-60.13	-60.12
-60.87	44.41	1	1.07	1	1	8	7393	0	0.94	-89	78.12	0	10	1	78.12	0	243	44.41	0.02	44.37	44.4	44.41	44.42	44.45	-60.87	0.04	-60.92	-60.89	-60.87	-60.86	-60.78
-59.55	45.97	1	1.01	1	1	8	7391	0	0.94	-53	217.13	0	10	1	11.75	0	212	45.98	0.05	45.89	45.94	45.97	46.01	46.08	-59.56	0.07	-59.69	-59.6	-59.55	-59.51	-59.43
-59.66	45.97	1	1.05	1	1	8	7391	0	0.93	-63	216.9	0	0	1	3.96	1	212	45.98	0.02	45.95	45.96	45.97	45.99	46.02	-59.66	0.02	-59.69	-59.67	-59.66	-59.65	-59.63
-59.77	46.05	1	1.06	1	1	8	7391	0	0.95	-1	225.91	0	0	1	3.74	1	213	46.05	0.06	45.94	46.02	46.05	46.09	46.17	-59.77	0.08	-59.92	-59.82	-59.77	-59.72	-59.63
-59.78	46.09	1	1.04	1	1	8	7391	0	0.98	-8	230.39	0	0	1	3.73	1	214	46.09	0.05	46	46.06	46.09	46.13	46.19	-59.78	0.07	-59.9	-59.82	-59.78	-59.73	-59.64
-59.7	46.21	1	1.02	1	1	8	7391	0	0.96	-50	243.62	0	10	1	9.38	0	214	46.2	0.02	46.13	46.2	46.21	46.22	46.24	-59.71	0.06	-59.85	-59.74	-59.7	-59.67	-59.63
-59.75	46.07	1	1.03	1	1	8	7391	0	0.98	-6	228.1	0	10	1	4.67	1	216	46.07	0.02	46.03	46.05	46.07	46.08	46.1	-59.75	0.03	-59.81	-59.77	-59.75	-59.73	-59.69
-59.83	46.29	1	1	1	1	8	7391	0	0.81	-56	252.8	0	10	1	11.22	0	217	46.29	0.03	46.21	46.27	46.29	46.31	46.33	-59.82	0.04	-59.88	-59.85	-59.83	-59.8	-59.75
-59.84	46.05	1	1.15	1	1	8	7391	0	0.8	-1	226.16	0	0	1	3.31	1	217	46.05	0.02	46.01	46.03	46.05	46.06	46.08	-59.84	0.03	-59.88	-59.86	-59.84	-59.82	-59.77
-59.62	46.02	1	1.2	1	1	8	7391	0	0.95	-67	222.51	0	0	1	4.38	1	218	46.02	0.03	45.95	46	46.02	46.04	46.08	-59.62	0.04	-59.71	-59.64	-59.62	-59.59	-59.53
-59.54	46.15	1	1.12	1	1	8	7391	0	0.94	-35	237.18	0	10	1	16.4	0	218	46.15	0.03	46.08	46.13	46.15	46.17	46.2	-59.53	0.04	-59.6	-59.56	-59.54	-59.52	-59.44
-59.37	46.03	1	1.05	1	1	8	7391	0	0.79	-70	224.89	0	10	1	23.42	0	219	46.03	0.04	45.95	46	46.03	46.06	46.12	-59.37	0.08	-59.52	-59.43	-59.37	-59.31	-59.2
-59.47	46.12	1	1.06	1	1	8	7391	0	0.99	-53	234.17	0	10	1	18.32	0	219	46.12	0.03	46.06	46.1	46.12	46.14	46.18	-59.47	0.05	-59.56	-59.51	-59.47	-59.44	-59.37
-59.46	46.01	1	1.21	1	1	8	7391	0	0.96	-64	222.02	0	10	1	16.68	0	219	46.01	0.04	45.92	45.98	46.01	46.04	46.1	-59.46	0.07	-59.58	-59.51	-59.46	-59.41	-59.32
-59.76	45.87	1	1.01	1	1	8	7391	0	0.88	-54	205.86	0	0	1	8.82	0	220	45.9	0.09	45.76	45.81	45.87	45.99	46.05	-59.76	0.03	-59.83	-59.78	-59.76	-59.74	-59.71
-59.65	45.99	1	1.04	1	1	8	7391	0	0.76	-75	219.13	0	0	1	3.79	1	220	45.99	0.02	45.95	45.98	45.99	46.01	46.04	-59.65	0.02	-59.7	-59.67	-59.65	-59.64	-59.61
-59.73	45.91	1	1.05	1	1	8	7391	0	0.98	-52	210.25	0	0	1	6.44	0	223	45.91	0.02	45.87	45.9	45.91	45.93	45.96	-59.73	0.03	-59.78	-59.75	-59.73	-59.72	-59.68
-59.68	45.95	1	1.02	1	1	8	7391	0	0.97	-63	214.67	0	0	1	5.01	0	225	45.95	0.03	45.89	45.93	45.95	45.97	46.01	-59.68	0.03	-59.75	-59.71	-59.68	-59.66	-59.61
-59.64	45.99	1	1.03	1	1	8	7391	0	0.96	-75	219.14	0	0	1	4.55	1	226	45.99	0.06	45.88	45.95	45.99	46.03	46.1	-59.64	0.07	-59.78	-59.68	-59.64	-59.59	-59.5
-59.55	45.9	1	1.02	1	1	8	7391	0	0.98	-68	209.35	0	10	1	15.5	0	226	45.9	0.04	45.82	45.87	45.9	45.93	45.98	-59.56	0.05	-59.66	-59.59	-59.55	-59.52	-59.45
-59.64	45.9	1	1.04	1	1	8	7391	0	0.99	-57	209.13	0	0	1	11.32	0	226	45.9	0.02	45.86	45.88	45.9	45.92	45.95	-59.64	0.03	-59.69	-59.65	-59.64	-59.62	-59.58
-59.59	46.05	1	1.01	1	1	8	7391	0	0.98	-60	225.91	0	10	1	6.64	0	227	46.05	0.02	46.01	46.04	46.05	46.07	46.1	-59.59	0.04	-59.68	-59.62	-59.59	-59.56	-59.51
-59.75	46.13	1	1.01	1	1	8	7391	0	0.99	-28	234.77	0	10	1	3.59	1	227	46.13	0.03	46.06	46.11	46.13	46.15	46.18	-59.75	0.03	-59.8	-59.77	-59.75	-59.73	-59.69
-59.77	46.06	1	1.02	1	1	8	7391	0	1	-4	227.03	0	0	1	4.69	1	228	46.06	0.02	46.02	46.05	46.06	46.08	46.11	-59.77	0.03	-59.82	-59.79	-59.77	-59.75	-59.71
-59.76	46.11	1	1.01	1	1	8	7391	0	0.99	-24	232.57	0	10	1	3.36	1	228	46.1	0.06	45.98	46.06	46.11	46.15	46.22	-59.78	0.11	-59.99	-59.85	-59.76	-59.7	-59.6
-59.65	46	1	1.02	1	1	8	7391	0	0.97	-75	220.25	0	0	1	3.45	1	229	46	0.03	45.95	45.98	46	46.02	46.08	-59.65	0.04	-59.74	-59.67	-59.65	-59.63	-59.59
-59.63	46.03	1	1.02	1	1	8	7391	0	0.99	-65	223.61	0	10	1	3.35	1	232	46.03	0.04	45.97	46	46.03	46.05	46.1	-59.63	0.02	-59.69	-59.65	-59.63	-59.62	-59.59
-59.67	45.92	1	1.01	1	1	8	7391	0	0.98	-55	211.33	0	0	1	8.43	0	232	45.92	0.05	45.83	45.89	45.92	45.95	46.02	-59.67	0.05	-59.76	-59.7	-59.67	-59.64	-59.57
-59.59	46.03	1	1.01	1	1	8	7391	0	0.97	-60	223.68	0	10	1	6.43	0	232	46.03	0.02	46	46.02	46.03	46.04	46.06	-59.59	0.01	-59.62	-59.6	-59.59	-59.58	-59.56
-59.62	45.98	1	1.02	1	1	8	7391	0	0.96	-61	218.06	0	0	1	6.27	0	233	45.98	0.03	45.92	45.95	45.98	46	46.04	-59.62	0.05	-59.71	-59.65	-59.62	-59.58	-59.52
-59.74	46.17	1	1.06	1	1	8	7391	0	0.94	-23	239.21	0	0	1	5.4	0	234	46.17	0.01	46.14	46.16	46.17	46.18	46.19	-59.74	0.03	-59.83	-59.75	-59.74	-59.72	-59.7
-59.59	46.19	1	1.06	1	1	8	7391	0	0.95	-49	241.49	0	10	1	17.07	0	235	46.19	0.04	46.11	46.16	46.19	46.22	46.27	-59.59	0.04	-59.67	-59.62	-59.59	-59.56	-59.51
-59.67	46.36	1	1.06	1	1	8	7391	0	0.59	-80	260.31	0	10	1	22.77	0	235	46.36	0.05	46.26	46.33	46.36	46.39	46.45	-59.67	0.04	-59.73	-59.69	-59.67	-59.64	-59.57
-59.52	45.93	1	1.28	1	1	8	7391	0	0.99	-51	212.81	0	10	1	15.53	0	236	45.93	0.02	45.89	45.92	45.93	45.95	45.98	-59.52	0.02	-59.57	-59.54	-59.52	-59.5	-59.48
-59.61	45.93	1	1.01	1	1	8	7391	0	0.97	-63	212.51	0	0	1	9.83	0	240	45.94	0.04	45.86	45.91	45.93	45.96	46.03	-59.61	0.09	-59.79	-59.68	-59.61	-59.55	-59.43
-55.22	52.02	1	1.02	1	1	8	7395	0	1	-140	949.8	0	0	1	3.96	1	222	52.02	0.05	51.94	51.99	52.02	52.05	52.12	-55.22	0.06	-55.34	-55.25	-55.22	-55.18	-55.11
-55.44	51.97	1	1.01	1	1	8	7395	0	1	-46	939.06	0	0	1	3.04	1	223	51.97	0.04	51.9	51.95	51.97	51.99	52.04	-55.44	0.05	-55.53	-55.47	-55.44	-55.41	-55.35
-55.45	51.96	1	1.01	1	1	8	7395	0	1	-34	937.77	0	0	1	3.39	1	225	51.96	0.05	51.86	51.92	51.96	51.99	52.06	-55.44	0.06	-55.56	-55.48	-55.45	-55.4	-55.31
-55.48	51.96	1	1.02	1	1	8	7395	0	1	-54	937.03	0	0	1	5.44	0	226	51.96	0.04	51.88	51.93	51.96	51.98	52.03	-55.47	0.05	-55.56	-55.51	-55.48	-55.44	-55.38
-55.44	52	1	1.03	1	1	8	7395	0	1	-73	942.17	0	0	1	4.62	1	226	52	0.04	51.92	51.97	52	52.03	52.08	-55.44	0.06	-55.54	-55.48	-55.44	-55.4	-55.33
-55.52	52.02	1	1.02	1	1	8	7395	0	1	-107	942.41	0	0	1	10.05	0	226	52.02	0.06	51.91	51.98	52.02	52.06	52.14	-55.51	0.08	-55.66	-55.57	-55.52	-55.46	-55.37
-55.44	52.05	1	1.03	1	1	8	7395	0	1	-153	947.36	0	0	1	9.22	0	227	52.05	0.05	51.96	52.02	52.05	52.08	52.14	-55.44	0.05	-55.54	-55.48	-55.44	-55.41	-55.34
-55.44	52.02	1	1.04	1	1	8	7395	0	1	-99	944.25	0	0	1	6.3	0	227	52.02	0.05	51.92	51.98	52.02	52.05	52.12	-55.44	0.06	-55.57	-55.48	-55.44	-55.4	-55.32
-55.42	52.05	1	1.04	1	1	8	7395	0	1	-139	947.86	0	0	1	8.77	0	227	52.05	0.05	51.95	52.02	52.05	52.09	52.16	-55.42	0.08	-55.56	-55.47	-55.42	-55.36	-55.26
-55.39	52.01	1	1.06	1	1	8	7395	0	1	-53	944.45	0	0	1	4.03	1	228	52.01	0.04	51.92	51.98	52.01	52.03	52.08	-55.39	0.06	-55.51	-55.42	-55.39	-55.35	-55.28
-55.93	53.75	1	1.21	1	1	8	7395	0	1	-50	1116.78	0	0	1	6.27	0	232	53.75	0.06	53.63	53.7	53.75	53.79	53.85	-55.93	0.06	-56.06	-55.97	-55.93	-55.89	-55.82
-55.99	53.72	1	1.04	1	1	8	7395	0	1	-20	1112.5	0	0	1	3.8	1	233	53.72	0.04	53.64	53.69	53.72	53.75	53.8	-55.99	0.04	-56.06	-56.02	-55.99	-55.97	-55.9
-55.99	53.72	1	1.03	1	1	8	7395	0	1	-20	1112.5	0	0	1	3.8	1	233	53.72	0.05	53.62	53.69	53.72	53.75	53.82	-55.99	0.05	-56.08	-56.03	-55.99	-55.95	-55.88
-56.01	53.71	1	1.03	1	1	8	7395	0	1	-8	1111.08	0	0	1	3.97	1	234	53.71	0.04	53.64	53.68	53.71	53.74	53.8	-56.01	0.06	-56.13	-56.05	-56.01	-55.97	-55.91
-55.98	53.74	1	1.03	1	1	8	7395	0	1	-42	1114.83	0	0	1	5.55	0	234	53.74	0.04	53.66	53.71	53.74	53.77	53.83	-55.98	0.04	-56.07	-56.01	-55.98	-55.95	-55.89
-55.96	53.74	1	1.05	1	1	8	7395	0	1	-42	1115.18	0	0	1	5.34	0	234	53.74	0.03	53.68	53.72	53.74	53.76	53.8	-55.96	0.04	-56.03	-55.98	-55.96	-55.93	-55.89
-55.88	53.79	1	1.02	1	1	8	7395	0	1	-100	1121.96	0	0	1	11.02	0	235	53.79	0.04	53.71	53.76	53.79	53.81	53.86	-55.88	0.06	-56	-55.92	-55.88	-55.83	-55.76
-56	53.72	1	1.03	1	1	8	7395	0	1	-20	1112.33	0	0	1	4.21	1	235	53.72	0.03	53.66	53.7	53.72	53.75	53.79	-56	0.05	-56.08	-56.03	-56	-55.96	-55.9
-56.06	53.7	1	1.01	1	1	8	7395	0	1	-12	1109.14	0	0	1	3.77	1	236	53.71	0.05	53.61	53.67	53.7	53.74	53.8	-56.06	0.05	-56.16	-56.09	-56.06	-56.02	-55.95
-55.92	53.76	1	1.01	1	1	8	7395	0	1	-72	1118.03	0	0	1	7.37	0	236	53.76	0.04	53.68	53.74	53.76	53.79	53.84	-55.92	0.05	-56.02	-55.96	-55.92	-55.89	-55.83
-56	53.73	1	1.03	1	1	8	7395	0	1	-20	1113.4	0	0	1	5.09	0	236	53.73	0.05	53.63	53.7	53.73	53.76	53.82	-56	0.06	-56.11	-56.04	-56	-55.96	-55.88
-56.05	53.72	1	1.25	1	1	8	7395	0	2	-28	1111.46	0	0	1	5.99	0	241	53.72	0.04	53.65	53.7	53.72	53.75	53.79	-56.05	0.04	-56.14	-56.08	-56.05	-56.03	-55.96
-63.81	44.46	1	1.15	1	1	8	7390	0	1	-12	299.35	0	0	1	45.17	0	215	44.46	0.03	44.41	44.44	44.46	44.48	44.51	-63.81	0.05	-63.91	-63.85	-63.81	-63.78	-63.73
-63.84	44.45	1	1.08	1	1	8	7390	0	1	-42	301.52	0	0	1	42.58	0	215	44.45	0.04	44.37	44.42	44.45	44.48	44.52	-63.84	0.05	-63.94	-63.87	-63.84	-63.81	-63.74
-63.84	44.49	1	1.04	1	1	8	7390	0	1	-1	302.26	0	0	1	45.31	0	216	44.5	0.03	44.43	44.47	44.49	44.52	44.57	-63.84	0.03	-63.91	-63.86	-63.84	-63.82	-63.77
-63.87	44.47	1	1.03	1	1	8	7390	0	1	-14	304.23	0	0	1	42.06	0	216	44.47	0.03	44.42	44.45	44.47	44.49	44.53	-63.87	0.04	-63.96	-63.9	-63.87	-63.85	-63.79
-63.84	44.49	1	1.02	1	1	8	7390	0	1	-1	302.26	0	0	1	45.31	0	216	44.49	0.04	44.41	44.46	44.49	44.51	44.56	-63.85	0.05	-63.95	-63.88	-63.84	-63.81	-63.75
-63.9	44.46	1	1.03	1	1	8	7390	0	1	-14	306.4	0	0	1	39.52	0	217	44.46	0.05	44.37	44.43	44.46	44.49	44.56	-63.9	0.05	-64.01	-63.94	-63.9	-63.86	-63.79
-63.94	44.48	1	1.03	1	1	8	7390	0	1	-12	309.9	0	0	1	38.76	0	217	44.48	0.04	44.41	44.46	44.48	44.5	44.55	-63.94	0.05	-64.03	-63.97	-63.94	-63.91	-63.85
-63.79	44.44	1	1.02	1	1	8	7390	0	1	-38	297.42	0	0	1	45.29	0	217	44.44	0.04	44.37	44.42	44.44	44.46	44.51	-63.8	0.05	-63.9	-63.83	-63.79	-63.76	-63.7
-63.91	44.36	1	1.03	1	1	8	7390	0	2	-63	305.6	0	10	1	32.61	0	218	44.36	0.03	44.3	44.34	44.36	44.38	44.43	-63.91	0.04	-63.98	-63.94	-63.91	-63.88	-63.83
-63.85	44.45	1	1.12	1	1	8	7390	0	2	-42	302.3	0	0	1	41.94	0	218	44.45	0.04	44.37	44.43	44.45	44.48	44.52	-63.85	0.04	-63.93	-63.87	-63.85	-63.82	-63.75
-64.83	43.78	1	1.03	1	1	8	7390	0	1	-38	378.05	0	0	1	3.75	1	224	43.78	0.04	43.71	43.76	43.78	43.81	43.86	-64.83	0.05	-64.92	-64.86	-64.83	-64.8	-64.74
-64.87	43.77	1	1.03	1	1	8	7390	0	1	-8	381.35	0	0	1	3.12	1	224	43.77	0.04	43.7	43.75	43.77	43.8	43.85	-64.86	0.04	-64.95	-64.89	-64.87	-64.84	-64.78
-64.83	43.78	1	1.06	1	1	8	7390	0	1	-38	378.05	0	0	1	3.75	1	225	43.78	0.04	43.7	43.75	43.78	43.8	43.85	-64.83	0.04	-64.91	-64.86	-64.83	-64.8	-64.76
-64.84	43.69	1	1.06	1	1	8	7390	0	1	-66	379.78	0	10	1	11.36	0	225	43.69	0.04	43.61	43.66	43.69	43.71	43.76	-64.84	0.04	-64.93	-64.87	-64.84	-64.81	-64.77
-64.87	43.76	1	1.19	1	1	8	7390	0	2	-28	381.44	0	0	1	4.15	1	225	43.77	0.03	43.7	43.74	43.76	43.79	43.83	-64.87	0.04	-64.95	-64.89	-64.87	-64.84	-64.78
-64.27	43.96	1	1.22	1	1	8	7390	0	2	-123	332.12	0	10	1	24.32	0	227	43.96	0.03	43.9	43.94	43.96	43.98	44.03	-64.27	0.05	-64.39	-64.31	-64.27	-64.24	-64.18
-64.36	43.93	1	1.24	1	1	8	7390	0	2	-124	339.43	0	10	1	21.77	0	227	43.93	0.03	43.86	43.9	43.93	43.95	44	-64.36	0.06	-64.47	-64.4	-64.36	-64.33	-64.25
-63.89	44.24	1	1.19	1	1	8	7390	0	1	-100	302.63	0	10	1	30.72	0	229	44.24	0.04	44.15	44.21	44.24	44.26	44.32	-63.88	0.06	-63.99	-63.93	-63.89	-63.85	-63.75
-64	44.25	1	1.11	1	1	8	7390	0	1	-73	311.47	0	10	1	22.06	0	229	44.25	0.04	44.18	44.23	44.25	44.28	44.32	-64	0.04	-64.08	-64.03	-64	-63.98	-63.92
-63.92	44.28	1	1.13	1	1	8	7390	0	1	-92	305.41	0	10	1	28.89	0	230	44.28	0.04	44.2	44.25	44.28	44.3	44.36	-63.92	0.05	-64.02	-63.95	-63.92	-63.88	-63.81
-63.87	44.21	1	1.13	1	1	8	7390	0	1	-100	300.79	0	10	1	32.35	0	230	44.21	0.03	44.15	44.19	44.21	44.23	44.28	-63.87	0.04	-63.94	-63.9	-63.87	-63.85	-63.8
-63.83	44.25	1	1.17	1	1	8	7390	0	1	-122	297.96	0	10	1	35.56	0	230	44.25	0.04	44.18	44.23	44.25	44.28	44.33	-63.83	0.05	-63.93	-63.86	-63.83	-63.79	-63.73
-63.85	44.49	1	1.29	1	1	8	7390	0	1	-1	303.04	0	0	1	44.71	0	233	44.49	0.04	44.42	44.47	44.49	44.51	44.56	-63.85	0.04	-63.92	-63.87	-63.85	-63.82	-63.77
-64.71	43.92	1	1.27	1	1	8	7390	0	1	-16	367.51	0	0	1	4.11	1	238	43.92	0.04	43.85	43.89	43.92	43.95	44	-64.71	0.05	-64.81	-64.74	-64.71	-64.68	-64.62
-64.68	43.93	1	1.18	1	1	8	7390	0	1	-30	365.07	0	0	1	5.08	0	239	43.93	0.04	43.85	43.9	43.93	43.95	44	-64.68	0.05	-64.78	-64.72	-64.68	-64.64	-64.57
-64.67	43.93	1	1.14	1	1	8	7390	0	1	-30	364.27	0	0	1	5.57	0	240	43.93	0.04	43.85	43.9	43.93	43.96	44.01	-64.67	0.06	-64.8	-64.72	-64.67	-64.63	-64.55
-64.58	43.91	1	1.07	1	1	8	7390	0	1	-74	357.14	0	10	1	10.93	0	241	43.91	0.03	43.85	43.89	43.91	43.93	43.98	-64.58	0.04	-64.67	-64.61	-64.58	-64.55	-64.49
-64.65	43.87	1	1.09	1	1	8	7390	0	1	-50	362.96	0	10	1	9.04	0	241	43.87	0.03	43.82	43.85	43.87	43.89	43.93	-64.65	0.04	-64.72	-64.68	-64.65	-64.63	-64.57
-64.68	43.92	1	1.15	1	1	8	7390	0	2	-30	365.11	0	0	1	5.76	0	242	43.92	0.03	43.85	43.9	43.92	43.94	43.99	-64.68	0.04	-64.76	-64.71	-64.68	-64.65	-64.6
