# Supplementary material for: Behavioral signature of intraspecific competition and density dependence in colony-breeding marine predators
Source: Ecol Evol. 2013 Sep 12;3(11):3838–54. doi: 10.1002/ece3.754 (PMC3810878; doi:10.1002/ece3.754)
Supplement: Supplementary file 2 [file ece30003-3838-SD2.tar › yoyprep_august.csv]

lat	long	bmode	bmean			month	sealid	emptya	bscale	depth	distance	atsable	sedtype	sex	fromshore	nearshore	doy	clmeanlat	clsdlat	cllat2	cllat25	cllat50	cllat75	cllat97	cllonmen	clsdlon	cllon2	cllon25	cllon50	cllon75	cllon97
-57.66	45.21	1	1.06	1	1	8	7374	0	-229	-229	207.59	0	8	1	181.15	0	212.97	45.21	0.04	45.14	45.19	45.21	45.24	45.28	-57.66	0.05	-57.75	-57.69	-57.66	-57.63	-57.55
-57.63	45.26	1	1.07	1	1	8	7374	0	-340	-340	212.93	0	8	1	180.55	0	213.3	45.26	0.04	45.17	45.23	45.26	45.29	45.34	-57.62	0.07	-57.76	-57.67	-57.63	-57.58	-57.49
-57.69	45.21	1	1.1	1	1	8	7374	0	-176	-176	205.76	0	8	1	179.1	0	213.64	45.21	0.04	45.14	45.19	45.21	45.24	45.29	-57.7	0.07	-57.84	-57.74	-57.69	-57.65	-57.57
-57.63	45.2	1	1.1	1	1	8	7374	0	-243	-243	208.73	0	8	1	183.74	0	213.97	45.2	0.04	45.13	45.18	45.2	45.23	45.29	-57.63	0.07	-57.76	-57.67	-57.63	-57.58	-57.5
-57.76	45.17	1	1.13	1	1	8	7374	0	-128	-128	198.69	0	10	1	176.67	0	214.3	45.17	0.04	45.09	45.14	45.17	45.19	45.25	-57.76	0.06	-57.87	-57.8	-57.76	-57.72	-57.65
-57.8	45.17	1	1.15	1	1	8	7374	0	-79	-79	196.27	0	10	1	174.02	0	214.64	45.17	0.04	45.1	45.15	45.17	45.19	45.24	-57.8	0.05	-57.9	-57.83	-57.8	-57.77	-57.71
-57.85	45.17	1	1.11	1	1	8	7374	0	-79	-79	193.28	0	10	1	170.72	0	214.97	45.17	0.04	45.09	45.14	45.17	45.2	45.24	-57.86	0.06	-57.98	-57.89	-57.85	-57.81	-57.74
-57.82	45.17	1	1.09	1	1	8	7374	0	-73	-73	195.07	0	10	1	172.7	0	215.3	45.17	0.05	45.07	45.13	45.17	45.2	45.26	-57.82	0.1	-58.01	-57.89	-57.82	-57.76	-57.63
-57.82	45.17	1	1.11	1	1	8	7374	0	-73	-73	195.07	0	10	1	172.7	0	215.64	45.17	0.04	45.09	45.14	45.17	45.2	45.25	-57.82	0.06	-57.95	-57.86	-57.82	-57.78	-57.7
-57.85	45.16	1	1.12	1	1	8	7374	0	-77	-77	192.56	0	10	1	171.33	0	215.97	45.16	0.05	45.07	45.12	45.16	45.19	45.25	-57.85	0.08	-58.02	-57.91	-57.85	-57.8	-57.69
-57.87	45.15	1	1.11	1	1	8	7374	0	-65	-65	190.64	0	10	1	170.64	0	216.3	45.15	0.04	45.07	45.12	45.15	45.17	45.22	-57.87	0.07	-58.01	-57.91	-57.87	-57.83	-57.72
-57.88	45.14	1	1.1	1	1	8	7374	0	-69	-69	189.32	0	10	1	170.62	0	216.64	45.14	0.04	45.07	45.12	45.14	45.16	45.21	-57.88	0.05	-57.98	-57.91	-57.88	-57.85	-57.78
-57.88	45.14	1	1.1	1	1	8	7374	0	-69	-69	189.32	0	10	1	170.62	0	216.97	45.14	0.04	45.05	45.11	45.14	45.17	45.23	-57.88	0.08	-58.04	-57.94	-57.88	-57.83	-57.73
-57.86	45.15	1	1.1	1	1	8	7374	0	-77	-77	191.24	0	10	1	171.29	0	217.3	45.15	0.05	45.06	45.12	45.15	45.18	45.24	-57.86	0.08	-58.02	-57.91	-57.86	-57.81	-57.71
-57.87	45.15	1	1.1	1	1	8	7374	0	-65	-65	190.64	0	10	1	170.64	0	217.64	45.15	0.04	45.08	45.12	45.15	45.18	45.23	-57.87	0.06	-57.99	-57.91	-57.87	-57.84	-57.76
-57.89	45.16	1	1.13	1	1	8	7374	0	-65	-65	190.18	0	10	1	168.72	0	217.97	45.16	0.03	45.1	45.14	45.16	45.18	45.23	-57.89	0.04	-57.97	-57.91	-57.89	-57.86	-57.8
-57.85	45.16	1	1.12	1	1	8	7374	0	-77	-77	192.56	0	10	1	171.33	0	218.3	45.16	0.04	45.07	45.13	45.16	45.19	45.25	-57.85	0.07	-57.99	-57.89	-57.85	-57.81	-57.72
-57.82	45.17	1	1.14	1	1	8	7374	0	-73	-73	195.07	0	10	1	172.7	0	218.64	45.17	0.03	45.11	45.14	45.17	45.19	45.23	-57.82	0.05	-57.92	-57.85	-57.82	-57.79	-57.72
-57.74	45.22	1	1.09	1	1	8	7374	0	-90	-90	203.46	0	10	1	175.15	0	218.97	45.22	0.03	45.16	45.2	45.22	45.24	45.27	-57.74	0.03	-57.81	-57.76	-57.74	-57.72	-57.68
-57.77	45.18	1	1.14	1	1	8	7374	0	-79	-79	198.79	0	10	1	175.42	0	219.3	45.18	0.03	45.12	45.16	45.18	45.2	45.25	-57.77	0.05	-57.86	-57.8	-57.77	-57.74	-57.68
-57.84	45.17	1	1.13	1	1	8	7374	0	-79	-79	193.88	0	10	1	171.38	0	219.64	45.17	0.04	45.1	45.15	45.17	45.2	45.24	-57.84	0.06	-57.95	-57.88	-57.84	-57.79	-57.72
-57.79	45.15	1	1.13	1	1	8	7374	0	-155	-155	195.46	0	10	1	175.88	0	219.97	45.15	0.03	45.09	45.13	45.15	45.17	45.22	-57.79	0.04	-57.89	-57.82	-57.79	-57.77	-57.71
-57.78	45.16	1	1.15	1	1	8	7374	0	-155	-155	196.77	0	10	1	175.94	0	220.3	45.16	0.04	45.09	45.13	45.16	45.18	45.23	-57.78	0.05	-57.88	-57.81	-57.78	-57.74	-57.67
-57.86	45.17	1	1.22	1	1	8	7374	0	-79	-79	192.69	0	10	1	170.06	0	220.64	45.17	0.04	45.09	45.14	45.17	45.2	45.25	-57.86	0.07	-58	-57.91	-57.86	-57.81	-57.73
-58.54	45.08	1	1.22	1	1	8	7374	0	-79	-79	148.48	0	10	1	136	0	223.64	45.08	0.06	44.96	45.04	45.08	45.11	45.18	-58.55	0.1	-58.74	-58.61	-58.54	-58.48	-58.37
-58.55	45.06	1	1.23	1	1	8	7374	0	-78	-78	146.24	0	10	1	137.17	0	223.97	45.06	0.05	44.97	45.03	45.06	45.09	45.15	-58.56	0.06	-58.69	-58.6	-58.55	-58.52	-58.44
-58.61	45.06	1	1.24	1	1	8	7374	0	-89	-89	143.37	0	10	1	134.16	0	224.3	45.06	0.04	44.98	45.04	45.06	45.09	45.15	-58.61	0.07	-58.75	-58.65	-58.61	-58.56	-58.48
-59.64	44.05	1	1.22	1	1	8	7374	0	-12	-12	4.44	1	10	1	4.44	1	229.64	44.05	0.05	43.94	44.01	44.05	44.08	44.14	-59.64	0.13	-59.88	-59.73	-59.64	-59.55	-59.37
-59.63	44.05	1	1.17	1	1	8	7374	0	-16	-16	5.04	1	10	1	5.04	1	229.97	44.05	0.03	43.99	44.03	44.05	44.07	44.11	-59.63	0.04	-59.72	-59.66	-59.63	-59.61	-59.54
-59.61	44.06	1	1.09	1	1	8	7374	0	-20	-20	6.98	1	10	1	6.98	1	230.3	44.06	0.05	43.97	44.03	44.06	44.09	44.15	-59.61	0.08	-59.77	-59.66	-59.61	-59.55	-59.45
-59.62	44.05	1	1.11	1	1	8	7374	0	-16	-16	5.68	1	10	1	5.68	1	230.64	44.05	0.04	43.98	44.03	44.05	44.08	44.13	-59.62	0.05	-59.72	-59.66	-59.62	-59.59	-59.52
-59.63	44.05	1	1.11	1	1	8	7374	0	-16	-16	5.04	1	10	1	5.04	1	230.97	44.05	0.04	43.97	44.02	44.05	44.08	44.13	-59.63	0.06	-59.74	-59.67	-59.63	-59.6	-59.52
-59.57	44.04	1	1.09	1	1	8	7374	0	-20	-20	8.96	1	10	1	8.96	1	231.3	44.04	0.05	43.94	44.01	44.04	44.07	44.13	-59.57	0.09	-59.74	-59.62	-59.57	-59.51	-59.4
-59.61	44.04	1	1.11	1	1	8	7374	0	-16	-16	5.89	1	10	1	5.89	1	231.64	44.03	0.04	43.95	44.01	44.04	44.06	44.11	-59.61	0.05	-59.71	-59.64	-59.61	-59.58	-59.5
-59.63	44.04	1	1.12	1	1	8	7374	0	-16	-16	4.42	1	10	1	4.42	1	231.97	44.04	0.04	43.95	44.01	44.04	44.07	44.12	-59.63	0.06	-59.75	-59.67	-59.63	-59.59	-59.5
-59.63	44.04	1	1.13	1	1	8	7374	0	-16	-16	4.42	1	10	1	4.42	1	232.3	44.04	0.04	43.96	44.01	44.04	44.06	44.11	-59.63	0.05	-59.73	-59.66	-59.63	-59.6	-59.52
-59.59	44.07	1	1.29	1	1	8	7374	0	-22	-22	8.93	1	10	1	8.93	1	233.3	44.07	0.03	44.01	44.04	44.07	44.09	44.13	-59.59	0.05	-59.68	-59.62	-59.59	-59.56	-59.49
-59.38	44.12	1	1.1	1	1	8	7374	0	-116	-116	26.67	0	8	1	26.67	0	233.64	44.12	0.04	44.05	44.1	44.12	44.15	44.2	-59.38	0.05	-59.48	-59.41	-59.38	-59.34	-59.27
-59.49	44.11	1	1.1	1	1	8	7374	0	-150	-150	18.04	0	10	1	18.04	0	233.97	44.11	0.04	44.03	44.09	44.11	44.13	44.18	-59.48	0.06	-59.59	-59.52	-59.49	-59.45	-59.37
-59.43	44.12	1	1.11	1	1	8	7374	0	-134	-134	22.73	0	8	1	22.73	0	234.3	44.12	0.04	44.05	44.1	44.12	44.15	44.2	-59.43	0.06	-59.54	-59.47	-59.43	-59.39	-59.3
-59.53	44.1	1	1.22	1	1	8	7374	0	-158	-158	14.77	0	10	1	14.77	0	234.64	44.1	0.03	44.04	44.08	44.1	44.13	44.17	-59.53	0.05	-59.62	-59.56	-59.53	-59.5	-59.44
-59.64	44.06	1	1.13	1	1	8	7374	0	-18	-18	5.29	1	10	1	5.29	1	234.97	44.06	0.03	44	44.04	44.06	44.08	44.12	-59.64	0.05	-59.75	-59.67	-59.64	-59.6	-59.54
-59.62	44.08	1	1.12	1	1	8	7374	0	-26	-26	8.03	1	10	1	8.03	1	235.3	44.08	0.04	44	44.05	44.08	44.11	44.16	-59.62	0.07	-59.75	-59.67	-59.62	-59.58	-59.48
-59.64	44.07	1	1.11	1	1	8	7374	0	-18	-18	6.23	1	10	1	6.23	1	235.64	44.07	0.05	43.98	44.04	44.07	44.1	44.16	-59.65	0.08	-59.81	-59.7	-59.64	-59.59	-59.49
-59.63	44.07	1	1.1	1	1	8	7374	0	-20	-20	6.66	1	10	1	6.66	1	235.97	44.07	0.05	43.99	44.04	44.07	44.1	44.16	-59.63	0.07	-59.77	-59.68	-59.63	-59.58	-59.48
-59.65	44.07	1	1.14	1	1	8	7374	0	-18	-18	5.87	1	10	1	5.87	1	236.3	44.07	0.04	43.99	44.04	44.07	44.1	44.15	-59.65	0.07	-59.78	-59.69	-59.65	-59.61	-59.52
-59.56	44.11	1	1.2	1	1	8	7374	0	-132	-132	13.69	0	10	1	13.69	0	236.64	44.11	0.03	44.05	44.09	44.11	44.13	44.17	-59.56	0.04	-59.65	-59.59	-59.56	-59.53	-59.47
-59.48	44.13	1	1.21	1	1	8	7374	0	-180	-180	19.97	0	8	1	19.97	0	236.97	44.13	0.03	44.06	44.11	44.13	44.15	44.19	-59.48	0.04	-59.56	-59.51	-59.48	-59.46	-59.4
-59.4	44.11	1	1.15	1	1	8	7374	0	-116	-116	24.39	0	8	1	24.39	0	237.3	44.11	0.04	44.04	44.09	44.11	44.14	44.19	-59.4	0.06	-59.53	-59.44	-59.4	-59.37	-59.29
-59.49	44.11	1	1.26	1	1	8	7374	0	-150	-150	18.04	0	10	1	18.04	0	237.64	44.11	0.03	44.05	44.09	44.11	44.13	44.17	-59.49	0.04	-59.57	-59.52	-59.49	-59.47	-59.41
-59.65	44.06	1	1.12	1	1	8	7374	0	-18	-18	4.86	1	10	1	4.86	1	237.97	44.06	0.05	43.96	44.03	44.06	44.09	44.16	-59.65	0.1	-59.84	-59.72	-59.65	-59.58	-59.45
-59.64	44.08	1	1.12	1	1	8	7374	0	-26	-26	7.21	1	10	1	7.21	1	238.3	44.08	0.04	44	44.05	44.08	44.11	44.16	-59.64	0.07	-59.78	-59.69	-59.64	-59.6	-59.49
-59.53	44.1	1	1.12	1	1	8	7374	0	-158	-158	14.77	0	10	1	14.77	0	238.64	44.09	0.05	44.01	44.06	44.1	44.12	44.19	-59.54	0.09	-59.71	-59.59	-59.53	-59.48	-59.39
-59.55	44.1	1	1.16	1	1	8	7374	0	-132	-132	13.52	0	10	1	13.52	0	238.97	44.1	0.03	44.04	44.08	44.1	44.12	44.16	-59.54	0.04	-59.62	-59.57	-59.55	-59.52	-59.47
-59.64	44.06	1	1.17	1	1	8	7374	0	-18	-18	5.29	1	10	1	5.29	1	239.3	44.06	0.03	43.99	44.04	44.06	44.08	44.12	-59.64	0.06	-59.75	-59.68	-59.64	-59.61	-59.52
-59.64	44.05	1	1.17	1	1	8	7374	0	-12	-12	4.44	1	10	1	4.44	1	239.64	44.05	0.04	43.97	44.02	44.05	44.07	44.12	-59.64	0.05	-59.74	-59.68	-59.64	-59.6	-59.53
-59.63	44.03	1	1.21	1	1	8	7374	0	-16	-16	4.03	1	10	1	4.03	1	239.97	44.03	0.04	43.95	44	44.03	44.06	44.12	-59.63	0.06	-59.74	-59.67	-59.63	-59.6	-59.51
-59.39	44.12	1	1.24	1	1	8	7374	0	-116	-116	25.58	0	8	1	25.58	0	240.64	44.12	0.05	44.03	44.09	44.12	44.15	44.21	-59.39	0.05	-59.49	-59.42	-59.39	-59.36	-59.29
-59.37	44.11	1	1.25	1	1	8	7374	0	-116	-116	26.6	0	8	1	26.6	0	240.97	44.11	0.04	44.03	44.08	44.11	44.13	44.19	-59.37	0.05	-59.46	-59.4	-59.37	-59.34	-59.27
-59.28	44.12	1	1.25	1	1	8	7374	0	-43	-43	33.74	0	8	1	33.74	0	241.3	44.12	0.04	44.04	44.09	44.12	44.15	44.21	-59.29	0.06	-59.4	-59.32	-59.28	-59.25	-59.18
-59.63	44.05	1	1.23	1	1	8	7374	0	-16	-16	5.04	1	10	1	5.04	1	242.64	44.05	0.03	43.99	44.03	44.05	44.07	44.12	-59.63	0.06	-59.75	-59.67	-59.63	-59.6	-59.51
-59.63	44.05	1	1.22	1	1	8	7374	0	-16	-16	5.04	1	10	1	5.04	1	242.97	44.05	0.03	43.99	44.03	44.05	44.07	44.11	-59.63	0.05	-59.74	-59.67	-59.63	-59.6	-59.53
-59.63	44.05	1	1.23	1	1	8	7374	0	-16	-16	5.04	1	10	1	5.04	1	243.3	44.05	0.03	43.99	44.03	44.05	44.07	44.13	-59.63	0.05	-59.72	-59.66	-59.63	-59.6	-59.54
-60.73	43.91	1	1.26	1	1	8	7379	0	-56	-56	48.76	0	10	1	48.76	0	213.48	43.91	0.05	43.81	43.87	43.91	43.95	44.01	-60.73	0.12	-60.96	-60.81	-60.73	-60.65	-60.49
-60.22	43.98	1	1.28	1	1	8	7379	0	-4	-4	8.1	1	10	1	8.1	1	215.48	43.98	0.06	43.87	43.94	43.98	44.02	44.09	-60.22	0.12	-60.44	-60.3	-60.22	-60.14	-59.98
-60.96	43.88	1	1.28	1	1	8	7379	0	-49	-49	67.48	0	10	1	67.48	0	217.48	43.89	0.05	43.79	43.85	43.88	43.92	43.99	-60.96	0.12	-61.17	-61.05	-60.96	-60.87	-60.71
-60.84	43.93	1	1.24	1	1	8	7379	0	-35	-35	57.38	0	10	1	57.38	0	217.81	43.93	0.06	43.82	43.89	43.93	43.96	44.03	-60.85	0.13	-61.12	-60.94	-60.84	-60.76	-60.62
-60.88	43.95	1	1.29	1	1	8	7379	0	-37	-37	60.51	0	10	1	60.51	0	218.14	43.95	0.04	43.87	43.93	43.95	43.98	44.02	-60.87	0.08	-61.02	-60.92	-60.88	-60.83	-60.72
-60.18	43.97	1	1.26	1	1	8	7379	0	-4	-4	4.71	1	10	1	4.71	1	220.14	43.97	0.04	43.9	43.95	43.97	44	44.05	-60.18	0.06	-60.29	-60.21	-60.18	-60.14	-60.07
-60.22	43.93	1	1.19	1	1	8	7379	0	-16	-16	8.11	1	10	1	8.11	1	221.81	43.93	0.03	43.87	43.91	43.93	43.96	44	-60.22	0.06	-60.33	-60.25	-60.22	-60.18	-60.11
-60.24	43.95	1	1.14	1	1	8	7379	0	-18	-18	9.23	1	10	1	9.23	1	225.14	43.95	0.05	43.86	43.92	43.95	43.99	44.05	-60.23	0.11	-60.44	-60.31	-60.24	-60.16	-59.99
-60.2	43.97	1	1.11	1	1	8	7379	0	-4	-4	6.24	1	10	1	6.24	1	225.48	43.97	0.05	43.87	43.94	43.97	44	44.06	-60.2	0.1	-60.39	-60.27	-60.2	-60.13	-60
-60.27	43.94	1	1.1	1	1	8	7379	0	-24	-24	11.67	0	10	1	11.67	0	225.81	43.94	0.04	43.87	43.92	43.94	43.97	44.01	-60.27	0.05	-60.36	-60.3	-60.27	-60.24	-60.18
-60.2	43.96	1	1.19	1	1	8	7379	0	-4	-4	6.04	1	10	1	6.04	1	227.14	43.96	0.03	43.9	43.94	43.96	43.98	44.02	-60.2	0.05	-60.3	-60.23	-60.2	-60.17	-60.11
-60.79	43.78	1	1.27	1	1	8	7379	0	-46	-46	56.81	0	10	1	56.81	0	229.48	43.78	0.04	43.69	43.75	43.78	43.8	43.86	-60.79	0.07	-60.93	-60.83	-60.79	-60.74	-60.65
-60.81	43.76	1	1.24	1	1	8	7379	0	-44	-44	59.11	0	10	1	59.11	0	229.81	43.76	0.03	43.69	43.74	43.76	43.78	43.82	-60.81	0.05	-60.91	-60.84	-60.81	-60.78	-60.71
-60.85	43.75	1	1.24	1	1	8	7379	0	-22	-22	62.51	0	10	1	62.51	0	230.14	43.75	0.03	43.68	43.72	43.75	43.77	43.81	-60.85	0.05	-60.95	-60.88	-60.85	-60.82	-60.76
-60.89	43.75	1	1.28	1	1	8	7379	0	-14	-14	65.51	0	10	1	65.51	0	230.48	43.75	0.04	43.67	43.72	43.75	43.78	43.83	-60.88	0.07	-61.01	-60.93	-60.89	-60.84	-60.75
-60.18	43.97	1	1.24	1	1	8	7379	0	-4	-4	4.71	1	10	1	4.71	1	232.48	43.97	0.04	43.89	43.95	43.97	44	44.04	-60.18	0.07	-60.31	-60.22	-60.18	-60.13	-60.05
-60.19	43.96	1	1.16	1	1	8	7379	0	-4	-4	5.24	1	10	1	5.24	1	233.14	43.96	0.03	43.9	43.94	43.96	43.99	44.03	-60.19	0.06	-60.3	-60.23	-60.19	-60.15	-60.09
-60.2	43.97	1	1.14	1	1	8	7379	0	-4	-4	6.24	1	10	1	6.24	1	233.48	43.97	0.04	43.9	43.95	43.97	44	44.05	-60.19	0.07	-60.34	-60.24	-60.2	-60.15	-60.05
-60.24	43.98	1	1.21	1	1	8	7379	0	-6	-6	9.62	1	10	1	9.63	1	234.14	43.98	0.03	43.91	43.95	43.98	44	44.04	-60.24	0.06	-60.35	-60.28	-60.24	-60.2	-60.12
-59.19	44.09	1	1.19	1	1	8	7362	0	-165	-165	39.85	0	8	1	39.85	0	214.03	44.09	0.05	43.99	44.06	44.09	44.13	44.2	-59.2	0.1	-59.4	-59.26	-59.19	-59.13	-59.02
-59.33	44.08	1	1.24	1	1	8	7362	0	-18	-18	28.67	0	10	1	28.67	0	213.86	44.08	0.05	43.98	44.05	44.08	44.11	44.17	-59.33	0.08	-59.49	-59.39	-59.33	-59.29	-59.18
-59.37	44.09	1	1.23	1	1	8	7362	0	-64	-64	25.87	0	10	1	25.87	0	214.19	44.09	0.06	43.98	44.05	44.09	44.13	44.19	-59.37	0.09	-59.56	-59.43	-59.37	-59.31	-59.19
-59.46	44.08	1	1.29	1	1	8	7362	0	-84	-84	18.69	0	10	1	18.69	0	215.03	44.08	0.05	43.97	44.04	44.08	44.11	44.17	-59.46	0.08	-59.62	-59.51	-59.46	-59.41	-59.31
-59.58	44.05	1	1.24	1	1	8	7362	0	-20	-20	8.53	1	10	1	8.53	1	214.86	44.05	0.05	43.96	44.02	44.05	44.08	44.15	-59.58	0.08	-59.73	-59.63	-59.58	-59.52	-59.38
-59.63	44.04	1	1.19	1	1	8	7362	0	-16	-16	4.42	1	10	1	4.42	1	215.19	44.04	0.04	43.96	44.01	44.04	44.07	44.13	-59.63	0.06	-59.73	-59.67	-59.63	-59.59	-59.5
-59.39	44.07	1	1.26	1	1	8	7362	0	-20	-20	23.74	0	10	1	23.74	0	216.03	44.07	0.04	44	44.05	44.07	44.1	44.14	-59.39	0.05	-59.47	-59.42	-59.39	-59.36	-59.3
-59.33	44.08	1	1.18	1	1	8	7362	0	-18	-18	28.67	0	10	1	28.67	0	215.86	44.08	0.03	44.01	44.06	44.08	44.1	44.14	-59.33	0.06	-59.45	-59.37	-59.33	-59.29	-59.21
-59.29	44.07	1	1.09	1	1	8	7362	0	-2	-2	31.59	0	10	1	31.59	0	216.19	44.07	0.04	44	44.05	44.07	44.1	44.15	-59.29	0.07	-59.44	-59.34	-59.29	-59.25	-59.15
-59.37	44.07	1	1.08	1	1	8	7362	0	-20	-20	25.3	0	10	1	25.3	0	217.03	44.07	0.04	43.99	44.04	44.07	44.09	44.14	-59.37	0.06	-59.48	-59.41	-59.37	-59.33	-59.25
-59.26	44.1	1	1.07	1	1	8	7362	0	-98	-98	34.64	0	8	1	34.64	0	216.86	44.1	0.04	44.01	44.07	44.1	44.13	44.18	-59.26	0.06	-59.39	-59.3	-59.26	-59.22	-59.15
-59.35	44.08	1	1.09	1	1	8	7362	0	-38	-38	27.11	0	10	1	27.11	0	217.19	44.08	0.03	44.01	44.05	44.08	44.1	44.14	-59.35	0.05	-59.46	-59.39	-59.35	-59.31	-59.25
-59.38	44.09	1	1.11	1	1	8	7362	0	-64	-64	25.1	0	10	1	25.1	0	218.03	44.09	0.04	44.01	44.06	44.09	44.12	44.16	-59.38	0.07	-59.5	-59.42	-59.38	-59.33	-59.23
-59.28	44.09	1	1.16	1	1	8	7362	0	-29	-29	32.82	0	10	1	32.82	0	217.86	44.09	0.04	44.01	44.06	44.09	44.11	44.17	-59.28	0.07	-59.41	-59.33	-59.28	-59.24	-59.15
-59.24	44.08	1	1.15	1	1	8	7362	0	-35	-35	35.72	0	10	1	35.72	0	218.19	44.08	0.04	44.01	44.06	44.08	44.11	44.15	-59.24	0.05	-59.33	-59.27	-59.24	-59.21	-59.15
-59.26	44.09	1	1.16	1	1	8	7362	0	-35	-35	34.37	0	10	1	34.37	0	219.03	44.09	0.05	44	44.06	44.09	44.12	44.18	-59.26	0.09	-59.43	-59.32	-59.26	-59.2	-59.09
-59.3	44.08	1	1.23	1	1	8	7362	0	-29	-29	31.13	0	10	1	31.13	0	218.86	44.08	0.04	44.01	44.06	44.08	44.11	44.16	-59.3	0.05	-59.4	-59.33	-59.3	-59.26	-59.19
-59.4	44.07	1	1.28	1	1	8	7362	0	-20	-20	22.97	0	10	1	22.97	0	219.19	44.07	0.03	44.01	44.05	44.07	44.1	44.14	-59.4	0.05	-59.51	-59.43	-59.4	-59.36	-59.29
-59.49	44.04	1	1.22	1	1	8	7362	0	-26	-26	15.26	0	10	1	15.26	0	220.03	44.04	0.04	43.96	44.01	44.04	44.06	44.11	-59.49	0.07	-59.63	-59.54	-59.49	-59.45	-59.37
-59.63	44.05	1	1.07	1	1	8	7362	0	-16	-16	5.04	1	10	1	5.04	1	219.86	44.04	0.04	43.96	44.02	44.05	44.07	44.12	-59.63	0.08	-59.76	-59.68	-59.63	-59.58	-59.47
-59.42	44.08	1	1.09	1	1	8	7362	0	-78	-78	21.72	0	10	1	21.72	0	220.19	44.08	0.03	44.01	44.06	44.08	44.1	44.14	-59.43	0.07	-59.59	-59.47	-59.42	-59.38	-59.31
-59.52	44.08	1	1.11	1	1	8	7362	0	-124	-124	14.29	0	10	1	14.29	0	221.03	44.08	0.04	44	44.05	44.08	44.11	44.17	-59.52	0.1	-59.69	-59.59	-59.52	-59.46	-59.31
-59.36	44.09	1	1.23	1	1	8	7362	0	-38	-38	26.63	0	10	1	26.63	0	220.86	44.09	0.03	44.03	44.07	44.09	44.11	44.15	-59.36	0.04	-59.44	-59.38	-59.36	-59.33	-59.29
-59.85	43.9	1	1.24	1	1	8	7362	0	-18	-18	4.14	1	10	1	4.14	1	223.03	43.9	0.04	43.83	43.88	43.9	43.93	43.98	-59.85	0.06	-59.98	-59.89	-59.85	-59.81	-59.74
-59.75	43.93	1	1.22	1	1	8	7362	0	-24	-24	4.09	1	10	1	4.09	1	224.86	43.93	0.04	43.86	43.91	43.93	43.96	44.01	-59.75	0.06	-59.86	-59.78	-59.75	-59.71	-59.65
-59.35	44.09	1	1.29	1	1	8	7362	0	-38	-38	27.4	0	10	1	27.4	0	230.03	44.09	0.04	44.01	44.06	44.09	44.11	44.17	-59.35	0.06	-59.49	-59.39	-59.35	-59.31	-59.23
-59.37	44.07	1	1.28	1	1	8	7362	0	-20	-20	25.3	0	10	1	25.3	0	229.86	44.07	0.03	44	44.04	44.07	44.09	44.13	-59.37	0.05	-59.47	-59.4	-59.37	-59.34	-59.28
-59.42	44.03	1	1.26	1	1	8	7362	0	-26	-26	20.75	0	10	1	20.75	0	230.19	44.03	0.04	43.95	44	44.03	44.05	44.11	-59.42	0.07	-59.55	-59.47	-59.42	-59.38	-59.3
-59.63	44.03	1	1.18	1	1	8	7362	0	-16	-16	4.03	1	10	1	4.03	1	231.03	44.03	0.04	43.96	44.01	44.03	44.05	44.1	-59.63	0.07	-59.75	-59.68	-59.63	-59.58	-59.48
-58.97	43.95	1	1.1	1	1	8	7362	0	-1272	-1272	57.34	0	0	1	57.34	0	233.86	43.95	0.06	43.84	43.91	43.95	43.99	44.07	-58.98	0.09	-59.17	-59.03	-58.97	-58.91	-58.81
-59.2	43.94	1	1.07	1	1	8	7362	0	-68	-68	39.43	0	10	1	39.43	0	234.19	43.94	0.05	43.84	43.91	43.94	43.97	44.03	-59.2	0.06	-59.31	-59.25	-59.2	-59.16	-59.07
-59.13	43.98	1	1.1	1	1	8	7362	0	-80	-80	44.2	0	10	1	44.2	0	235.03	43.98	0.04	43.91	43.96	43.98	44.01	44.06	-59.13	0.06	-59.24	-59.17	-59.13	-59.09	-59
-59.12	43.99	1	1.1	1	1	8	7362	0	-80	-80	44.9	0	8	1	44.9	0	234.86	43.99	0.04	43.92	43.96	43.99	44.01	44.06	-59.12	0.05	-59.22	-59.15	-59.12	-59.09	-59.02
-59.17	43.99	1	1.13	1	1	8	7362	0	-24	-24	40.91	0	10	1	40.91	0	235.19	43.99	0.03	43.92	43.96	43.99	44.01	44.06	-59.17	0.06	-59.29	-59.21	-59.17	-59.13	-59.06
-59.17	44	1	1.15	1	1	8	7362	0	-24	-24	40.82	0	10	1	40.82	0	236.03	44	0.04	43.93	43.97	44	44.03	44.07	-59.17	0.06	-59.28	-59.21	-59.17	-59.13	-59.06
-59.25	44.02	1	1.13	1	1	8	7362	0	-4	-4	34.34	0	10	1	34.34	0	235.86	44.02	0.04	43.94	43.99	44.02	44.05	44.1	-59.25	0.08	-59.4	-59.3	-59.25	-59.19	-59.08
-59.12	44.01	1	1.21	1	1	8	7362	0	-85	-85	44.77	0	8	1	44.77	0	236.19	44.01	0.03	43.94	43.99	44.01	44.03	44.08	-59.12	0.05	-59.23	-59.15	-59.12	-59.09	-59.03
-59.25	44.04	1	1.15	1	1	8	7362	0	-4	-4	34.4	0	10	1	34.4	0	239.03	44.04	0.05	43.95	44.01	44.04	44.07	44.13	-59.25	0.1	-59.43	-59.31	-59.25	-59.19	-59.04
-59.22	44.05	1	1.15	1	1	8	7362	0	-18	-18	36.87	0	10	1	36.87	0	238.86	44.05	0.04	43.98	44.03	44.05	44.08	44.12	-59.22	0.05	-59.32	-59.25	-59.22	-59.19	-59.13
-59.18	44.05	1	1.16	1	1	8	7362	0	-38	-38	40.06	0	8	1	40.06	0	239.19	44.05	0.04	43.97	44.02	44.05	44.07	44.13	-59.17	0.08	-59.33	-59.22	-59.18	-59.12	-59.02
-59.19	44.05	1	1.2	1	1	8	7362	0	-38	-38	39.26	0	8	1	39.26	0	240.03	44.05	0.04	43.98	44.03	44.05	44.08	44.13	-59.19	0.07	-59.34	-59.24	-59.19	-59.15	-59.05
-59.21	44.05	1	1.23	1	1	8	7362	0	-18	-18	37.67	0	10	1	37.67	0	243.03	44.05	0.05	43.95	44.01	44.05	44.08	44.15	-59.21	0.1	-59.4	-59.28	-59.21	-59.15	-59
-59.21	44.05	1	1.16	1	1	8	7362	0	-18	-18	37.67	0	10	1	37.67	0	242.86	44.05	0.04	43.99	44.03	44.05	44.08	44.12	-59.21	0.05	-59.3	-59.24	-59.21	-59.18	-59.1
-59.23	44.04	1	1.12	1	1	8	7362	0	-18	-18	35.99	0	10	1	35.99	0	243.19	44.04	0.04	43.97	44.02	44.04	44.07	44.11	-59.23	0.06	-59.34	-59.27	-59.23	-59.2	-59.12
-59.22	44.05	1	1.09	1	1	8	7362	0	-18	-18	36.87	0	10	1	36.87	0	244.03	44.05	0.04	43.98	44.03	44.05	44.08	44.14	-59.22	0.07	-59.35	-59.26	-59.22	-59.17	-59.08
-60.58	43.93	1	1.13	1	1	8	7357	0	-40	-40	36.58	0	10	1	36.58	0	213.23	43.94	0.04	43.86	43.91	43.93	43.96	44.02	-60.58	0.07	-60.71	-60.62	-60.58	-60.53	-60.45
-60.6	43.95	1	1.14	1	1	8	7357	0	-36	-36	38.07	0	10	1	38.07	0	213.56	43.95	0.05	43.84	43.91	43.95	43.98	44.05	-60.6	0.09	-60.76	-60.66	-60.6	-60.54	-60.42
-60.66	43.94	1	1.17	1	1	8	7357	0	-50	-50	42.91	0	10	1	42.91	0	213.89	43.95	0.05	43.85	43.92	43.94	43.97	44.03	-60.66	0.06	-60.78	-60.7	-60.66	-60.62	-60.54
-60.72	43.97	1	1.19	1	1	8	7357	0	-48	-48	47.7	0	10	1	47.7	0	214.23	43.97	0.05	43.86	43.93	43.97	44	44.07	-60.72	0.09	-60.9	-60.78	-60.72	-60.66	-60.54
-60.75	44.01	1	1.17	1	1	8	7357	0	-36	-36	50.44	0	10	1	50.44	0	214.56	44.01	0.04	43.92	43.98	44.01	44.03	44.09	-60.75	0.05	-60.85	-60.78	-60.75	-60.72	-60.64
-60.77	44	1	1.16	1	1	8	7357	0	-44	-44	51.91	0	10	1	51.91	0	214.89	44	0.05	43.91	43.97	44	44.03	44.09	-60.77	0.07	-60.9	-60.81	-60.77	-60.73	-60.64
-60.77	44	1	1.2	1	1	8	7357	0	-44	-44	51.91	0	10	1	51.91	0	215.23	44	0.05	43.9	43.97	44	44.03	44.08	-60.77	0.09	-60.95	-60.83	-60.77	-60.72	-60.61
-60.28	43.92	1	1.15	1	1	8	7357	0	-26	-26	13.02	0	10	1	13.02	0	220.23	43.92	0.05	43.84	43.89	43.92	43.95	44.02	-60.27	0.09	-60.43	-60.34	-60.28	-60.22	-60.08
-60.19	43.97	1	1.19	1	1	8	7357	0	-4	-4	5.47	1	10	1	5.47	1	220.56	43.97	0.04	43.89	43.94	43.97	43.99	44.05	-60.19	0.07	-60.33	-60.23	-60.19	-60.15	-60.06
-60.17	43.98	1	1.19	1	1	8	7357	0	-4	-4	4.55	1	10	1	4.55	1	220.89	43.98	0.04	43.91	43.96	43.98	44.01	44.05	-60.17	0.04	-60.26	-60.2	-60.17	-60.15	-60.09
-60.24	43.99	1	1.18	1	1	8	7357	0	-6	-6	10	0	10	1	10	0	221.23	43.99	0.04	43.91	43.96	43.99	44.02	44.07	-60.23	0.06	-60.34	-60.28	-60.24	-60.19	-60.11
-60.19	43.98	1	1.24	1	1	8	7357	0	-4	-4	5.9	1	10	1	5.9	1	221.56	43.99	0.04	43.9	43.96	43.98	44.01	44.07	-60.19	0.09	-60.38	-60.26	-60.19	-60.13	-60.01
-60.08	43.98	1	1.27	1	1	8	7357	0	-10	-10	4.52	1	10	1	4.52	1	232.56	43.98	0.04	43.89	43.95	43.98	44	44.06	-60.08	0.09	-60.24	-60.14	-60.08	-60.02	-59.89
-60.17	43.98	1	1.24	1	1	8	7357	0	-4	-4	4.55	1	10	1	4.55	1	236.89	43.98	0.03	43.92	43.96	43.98	44	44.04	-60.17	0.04	-60.25	-60.2	-60.17	-60.14	-60.09
-60.19	43.98	1	1.17	1	1	8	7357	0	-4	-4	5.9	1	10	1	5.9	1	237.23	43.98	0.03	43.91	43.96	43.98	44	44.04	-60.19	0.04	-60.27	-60.21	-60.19	-60.16	-60.1
-60.17	43.98	1	1.14	1	1	8	7357	0	-4	-4	4.55	1	10	1	4.55	1	237.89	43.98	0.03	43.92	43.96	43.98	44	44.03	-60.17	0.05	-60.28	-60.2	-60.17	-60.13	-60.06
-60.19	43.99	1	1.16	1	1	8	7357	0	-4	-4	6.5	1	10	1	6.5	1	238.23	43.99	0.03	43.92	43.96	43.99	44.01	44.05	-60.19	0.06	-60.32	-60.24	-60.19	-60.15	-60.07
-60.27	44.01	1	1.12	1	1	8	7357	0	-24	-24	13.13	0	10	1	13.13	0	238.56	44.01	0.04	43.95	43.99	44.01	44.04	44.09	-60.27	0.06	-60.39	-60.31	-60.27	-60.23	-60.16
-60.23	44	1	1.16	1	1	8	7357	0	-4	-4	9.79	1	10	1	9.79	1	238.89	44	0.05	43.9	43.97	44	44.03	44.09	-60.23	0.07	-60.37	-60.28	-60.23	-60.18	-60.08
-60.16	43.99	1	1.18	1	1	8	7357	0	-4	-4	4.8	1	10	1	4.8	1	239.23	43.99	0.05	43.9	43.96	43.99	44.02	44.08	-60.16	0.08	-60.32	-60.21	-60.16	-60.11	-60.01
-60.18	43.97	1	1.23	1	1	8	7357	0	-4	-4	4.71	1	10	1	4.71	1	239.56	43.97	0.04	43.9	43.95	43.97	44	44.05	-60.18	0.05	-60.28	-60.21	-60.18	-60.14	-60.06
-57.26	44.5	1	1.09	1	1	8	7381	0	-233	-233	200.06	0	8	1	253.29	0	212.66	44.5	0.04	44.43	44.48	44.5	44.53	44.58	-57.26	0.06	-57.38	-57.3	-57.26	-57.22	-57.15
-57.3	44.51	1	1.09	1	1	8	7381	0	-201	-201	197.28	0	10	1	250.18	0	212.99	44.51	0.04	44.44	44.49	44.51	44.54	44.59	-57.3	0.06	-57.41	-57.34	-57.3	-57.26	-57.19
-57.27	44.53	1	1.09	1	1	8	7381	0	-172	-172	200.16	0	10	1	250.48	0	213.32	44.53	0.04	44.45	44.51	44.53	44.56	44.62	-57.26	0.08	-57.41	-57.32	-57.27	-57.21	-57.11
-57.26	44.54	1	1.11	1	1	8	7381	0	-193	-193	201.23	0	10	1	250.34	0	213.66	44.54	0.04	44.47	44.51	44.54	44.56	44.61	-57.25	0.06	-57.36	-57.29	-57.26	-57.22	-57.14
-57.29	44.53	1	1.12	1	1	8	7381	0	-172	-172	198.64	0	10	1	249.29	0	213.99	44.53	0.03	44.47	44.51	44.53	44.55	44.6	-57.29	0.04	-57.37	-57.32	-57.29	-57.27	-57.21
-57.3	44.53	1	1.13	1	1	8	7381	0	-172	-172	197.87	0	10	1	248.69	0	214.32	44.53	0.04	44.47	44.51	44.53	44.56	44.6	-57.3	0.05	-57.39	-57.33	-57.3	-57.27	-57.2
-57.25	44.56	1	1.17	1	1	8	7381	0	-149	-149	202.61	0	8	1	249.48	0	214.66	44.56	0.03	44.5	44.54	44.56	44.58	44.63	-57.25	0.05	-57.35	-57.28	-57.25	-57.21	-57.15
-57.28	44.58	1	1.15	1	1	8	7381	0	-71	-71	200.97	0	10	1	246.23	0	214.99	44.58	0.05	44.48	44.54	44.58	44.61	44.68	-57.28	0.09	-57.47	-57.34	-57.28	-57.22	-57.1
-57.3	44.6	1	1.18	1	1	8	7381	0	-85	-85	200.13	0	10	1	243.57	0	215.32	44.6	0.04	44.52	44.58	44.6	44.63	44.67	-57.3	0.05	-57.4	-57.33	-57.3	-57.27	-57.2
-57.26	44.62	1	1.17	1	1	8	7381	0	-127	-127	203.84	0	8	1	244.57	0	215.66	44.63	0.04	44.55	44.6	44.62	44.65	44.71	-57.26	0.07	-57.4	-57.3	-57.26	-57.22	-57.14
-57.3	44.64	1	1.18	1	1	8	7381	0	-83	-83	201.55	0	10	1	240.71	0	215.99	44.64	0.03	44.58	44.62	44.64	44.67	44.71	-57.3	0.06	-57.42	-57.34	-57.3	-57.26	-57.18
-57.35	44.67	1	1.15	1	1	8	7381	0	-59	-59	198.95	0	10	1	235.53	0	216.32	44.67	0.04	44.6	44.65	44.67	44.7	44.74	-57.35	0.05	-57.44	-57.38	-57.35	-57.33	-57.26
-57.35	44.67	1	1.12	1	1	8	7381	0	-59	-59	198.95	0	10	1	235.53	0	216.66	44.67	0.04	44.58	44.64	44.67	44.7	44.75	-57.35	0.07	-57.49	-57.39	-57.35	-57.3	-57.21
-57.36	44.66	1	1.14	1	1	8	7381	0	-61	-61	197.82	0	10	1	235.64	0	216.99	44.66	0.03	44.6	44.64	44.66	44.68	44.72	-57.36	0.06	-57.47	-57.4	-57.36	-57.33	-57.25
-57.41	44.63	1	1.15	1	1	8	7381	0	-59	-59	192.96	0	10	1	234.79	0	217.32	44.63	0.03	44.57	44.61	44.63	44.65	44.69	-57.41	0.05	-57.51	-57.44	-57.41	-57.38	-57.31
-57.35	44.61	1	1.15	1	1	8	7381	0	-69	-69	196.72	0	10	1	239.84	0	217.66	44.62	0.04	44.55	44.59	44.61	44.64	44.69	-57.35	0.06	-57.45	-57.39	-57.35	-57.31	-57.23
-57.32	44.61	1	1.14	1	1	8	7381	0	-69	-69	198.97	0	10	1	241.65	0	217.99	44.61	0.03	44.55	44.58	44.61	44.63	44.67	-57.32	0.04	-57.4	-57.35	-57.32	-57.29	-57.24
-57.31	44.61	1	1.16	1	1	8	7381	0	-69	-69	199.72	0	10	1	242.25	0	218.32	44.61	0.04	44.54	44.59	44.61	44.64	44.69	-57.31	0.05	-57.4	-57.34	-57.31	-57.27	-57.2
-57.27	44.6	1	1.19	1	1	8	7381	0	-85	-85	202.4	0	8	1	245.39	0	218.66	44.6	0.04	44.53	44.58	44.6	44.63	44.67	-57.27	0.05	-57.38	-57.3	-57.27	-57.23	-57.16
-57.32	44.58	1	1.26	1	1	8	7381	0	-67	-67	197.94	0	10	1	243.82	0	218.99	44.58	0.04	44.5	44.55	44.58	44.61	44.66	-57.32	0.07	-57.46	-57.37	-57.32	-57.27	-57.19
-59.65	44.08	1	1.14	1	1	8	7381	0	-26	-26	6.9	1	10	1	6.9	1	223.32	44.08	0.04	44	44.06	44.08	44.11	44.16	-59.65	0.05	-59.74	-59.68	-59.65	-59.62	-59.55
-59.74	44.07	1	1.18	1	1	8	7381	0	-14	-14	7.22	1	10	1	7.23	1	224.99	44.07	0.04	43.98	44.04	44.07	44.09	44.15	-59.74	0.06	-59.85	-59.78	-59.74	-59.7	-59.62
-59.66	44.08	1	1.2	1	1	8	7381	0	-26	-26	6.68	1	10	1	6.68	1	225.32	44.08	0.04	44.01	44.05	44.08	44.11	44.17	-59.66	0.06	-59.79	-59.7	-59.66	-59.62	-59.55
-59.65	44.11	1	1.2	1	1	8	7381	0	-34	-34	10.11	0	10	1	10.11	0	225.66	44.11	0.05	44	44.07	44.11	44.14	44.21	-59.65	0.1	-59.85	-59.71	-59.65	-59.58	-59.45
-59.62	44.14	1	1.27	1	1	8	7381	0	-38	-38	14	0	10	1	14	0	225.99	44.14	0.04	44.06	44.11	44.14	44.16	44.22	-59.62	0.05	-59.72	-59.65	-59.62	-59.58	-59.51
-59.46	44.15	1	1.29	1	1	8	7381	0	-202	-202	22.6	0	8	1	22.6	0	226.32	44.15	0.03	44.09	44.13	44.15	44.17	44.21	-59.46	0.04	-59.54	-59.49	-59.46	-59.43	-59.38
-59.41	44.11	1	1.23	1	1	8	7381	0	-134	-134	23.66	0	8	1	23.66	0	226.66	44.11	0.04	44.03	44.08	44.11	44.14	44.19	-59.42	0.08	-59.6	-59.47	-59.41	-59.36	-59.27
-59.4	44.1	1	1.23	1	1	8	7381	0	-116	-116	23.96	0	10	1	23.96	0	226.99	44.1	0.04	44.02	44.07	44.1	44.12	44.18	-59.41	0.07	-59.56	-59.45	-59.4	-59.36	-59.28
-59.57	44.07	1	1.29	1	1	8	7381	0	-22	-22	10.25	0	10	1	10.25	0	227.32	44.07	0.03	44	44.05	44.07	44.09	44.14	-59.57	0.04	-59.64	-59.59	-59.57	-59.54	-59.48
-59.63	44.04	1	1.2	1	1	8	7381	0	-16	-16	4.42	1	10	1	4.42	1	227.66	44.04	0.03	43.98	44.02	44.04	44.06	44.11	-59.63	0.04	-59.71	-59.66	-59.63	-59.6	-59.55
-59.63	44.05	1	1.15	1	1	8	7381	0	-16	-16	5.04	1	10	1	5.04	1	227.99	44.05	0.03	43.99	44.03	44.05	44.07	44.1	-59.63	0.04	-59.71	-59.66	-59.63	-59.61	-59.55
-59.49	44.08	1	1.07	1	1	8	7381	0	-102	-102	16.46	0	10	1	16.46	0	228.32	44.08	0.04	44	44.05	44.08	44.1	44.15	-59.5	0.07	-59.63	-59.54	-59.49	-59.45	-59.38
-59.58	44.05	1	1.1	1	1	8	7381	0	-20	-20	8.53	1	10	1	8.53	1	228.66	44.06	0.05	43.97	44.02	44.05	44.09	44.15	-59.58	0.1	-59.76	-59.65	-59.58	-59.51	-59.39
-59.63	44.05	1	1.12	1	1	8	7381	0	-16	-16	5.04	1	10	1	5.04	1	228.99	44.05	0.03	43.99	44.03	44.05	44.07	44.11	-59.63	0.05	-59.72	-59.66	-59.63	-59.6	-59.54
-59.62	44.05	1	1.1	1	1	8	7381	0	-16	-16	5.68	1	10	1	5.68	1	229.32	44.05	0.03	43.99	44.03	44.05	44.07	44.12	-59.62	0.05	-59.72	-59.65	-59.62	-59.59	-59.51
-59.55	44.07	1	1.09	1	1	8	7381	0	-60	-60	11.64	0	10	1	11.64	0	229.66	44.07	0.05	43.98	44.04	44.07	44.1	44.16	-59.55	0.09	-59.72	-59.61	-59.55	-59.5	-59.38
-59.54	44.08	1	1.12	1	1	8	7381	0	-110	-110	12.88	0	10	1	12.88	0	229.99	44.08	0.04	44	44.05	44.08	44.1	44.15	-59.54	0.07	-59.67	-59.58	-59.54	-59.5	-59.42
-59.39	44.08	1	1.02	1	1	8	7381	0	-64	-64	24.02	0	10	1	24.02	0	230.32	44.08	0.04	44.01	44.06	44.08	44.11	44.16	-59.39	0.05	-59.51	-59.42	-59.39	-59.35	-59.29
-59.63	44.04	1	1.01	1	1	8	7381	0	-16	-16	4.42	1	10	1	4.42	1	230.66	44.04	0.03	43.99	44.02	44.04	44.06	44.1	-59.63	0.05	-59.71	-59.66	-59.63	-59.6	-59.53
-59.46	44.08	1	1.09	1	1	8	7381	0	-84	-84	18.69	0	10	1	18.69	0	230.99	44.08	0.03	44.02	44.06	44.08	44.11	44.15	-59.46	0.05	-59.55	-59.49	-59.46	-59.43	-59.37
-59.39	44.07	1	1.08	1	1	8	7381	0	-20	-20	23.74	0	10	1	23.74	0	231.32	44.07	0.04	43.99	44.05	44.07	44.1	44.15	-59.4	0.07	-59.55	-59.44	-59.39	-59.34	-59.27
-59.58	44.05	1	1.15	1	1	8	7381	0	-20	-20	8.53	1	10	1	8.53	1	231.66	44.05	0.04	43.97	44.02	44.05	44.08	44.14	-59.58	0.08	-59.72	-59.63	-59.58	-59.53	-59.4
-59.59	44.05	1	1.14	1	1	8	7381	0	-20	-20	7.79	1	10	1	7.79	1	231.99	44.05	0.04	43.98	44.03	44.05	44.08	44.13	-59.59	0.09	-59.76	-59.65	-59.59	-59.53	-59.42
-59.61	44.06	1	1.18	1	1	8	7381	0	-20	-20	6.98	1	10	1	6.98	1	232.32	44.06	0.03	43.99	44.04	44.06	44.08	44.13	-59.6	0.06	-59.72	-59.64	-59.61	-59.57	-59.47
-59.36	44.1	1	1.29	1	1	8	7381	0	-92	-92	26.97	0	10	1	26.97	0	232.99	44.1	0.04	44.01	44.07	44.1	44.13	44.19	-59.36	0.07	-59.49	-59.4	-59.36	-59.31	-59.21
-59.36	44.11	1	1.21	1	1	8	7381	0	-92	-92	27.55	0	8	1	27.55	0	233.32	44.11	0.06	44.01	44.08	44.11	44.15	44.23	-59.35	0.12	-59.57	-59.44	-59.36	-59.28	-59.1
-59.33	44.15	1	1.2	1	1	8	7381	0	-190	-190	31.35	0	8	1	31.35	0	233.66	44.15	0.05	44.05	44.11	44.15	44.18	44.24	-59.33	0.09	-59.5	-59.39	-59.33	-59.27	-59.16
-59.55	44.02	1	1.25	1	1	8	7381	0	-24	-24	10.33	0	10	1	10.33	0	234.66	44.02	0.04	43.95	44	44.02	44.05	44.1	-59.55	0.04	-59.63	-59.58	-59.55	-59.52	-59.46
-59.57	44.06	1	1.26	1	1	8	7381	0	-22	-22	9.71	1	10	1	9.71	1	234.99	44.06	0.04	43.98	44.03	44.06	44.09	44.14	-59.56	0.07	-59.69	-59.61	-59.57	-59.52	-59.41
-59.24	44.12	1	1.28	1	1	8	7381	0	-98	-98	36.78	0	8	1	36.78	0	235.99	44.12	0.04	44.04	44.09	44.12	44.14	44.19	-59.24	0.07	-59.39	-59.28	-59.24	-59.2	-59.13
-59.59	44.05	1	1.12	1	1	8	7381	0	-20	-20	7.79	1	10	1	7.79	1	236.99	44.05	0.04	43.97	44.02	44.05	44.07	44.13	-59.6	0.1	-59.82	-59.66	-59.59	-59.53	-59.42
-59.63	44.04	1	1.11	1	1	8	7381	0	-16	-16	4.42	1	10	1	4.42	1	237.32	44.04	0.04	43.96	44.02	44.04	44.07	44.12	-59.62	0.06	-59.74	-59.67	-59.63	-59.59	-59.49
-59.62	44.06	1	1.11	1	1	8	7381	0	-20	-20	6.37	1	10	1	6.37	1	237.66	44.06	0.04	43.98	44.03	44.06	44.08	44.14	-59.62	0.07	-59.75	-59.67	-59.62	-59.58	-59.47
-59.44	44.07	1	1.05	1	1	8	7381	0	-28	-28	19.87	0	10	1	19.87	0	237.99	44.07	0.04	43.99	44.04	44.07	44.1	44.14	-59.44	0.07	-59.58	-59.49	-59.44	-59.39	-59.3
-59.56	44.06	1	1.1	1	1	8	7381	0	-60	-60	10.44	0	10	1	10.44	0	238.32	44.06	0.04	43.99	44.04	44.06	44.08	44.13	-59.56	0.06	-59.67	-59.6	-59.56	-59.52	-59.45
-59.59	44.06	1	1.08	1	1	8	7381	0	-22	-22	8.31	1	10	1	8.31	1	238.66	44.06	0.04	43.99	44.04	44.06	44.09	44.13	-59.59	0.05	-59.69	-59.62	-59.59	-59.56	-59.48
-59.44	44.08	1	1.12	1	1	8	7381	0	-84	-84	20.2	0	10	1	20.2	0	238.99	44.08	0.04	44.01	44.06	44.08	44.1	44.15	-59.44	0.06	-59.55	-59.48	-59.44	-59.4	-59.32
-59.36	44.08	1	1.04	1	1	8	7381	0	-38	-38	26.34	0	10	1	26.34	0	239.32	44.09	0.03	44.02	44.06	44.08	44.11	44.15	-59.37	0.07	-59.52	-59.41	-59.36	-59.32	-59.24
-59.54	44.07	1	1.13	1	1	8	7381	0	-60	-60	12.36	0	10	1	12.36	0	239.99	44.07	0.04	43.98	44.04	44.07	44.1	44.15	-59.53	0.11	-59.75	-59.6	-59.54	-59.46	-59.33
-59.49	44.07	1	1.18	1	1	8	7381	0	-30	-30	16.05	0	10	1	16.05	0	240.32	44.07	0.04	44.01	44.05	44.07	44.1	44.14	-59.49	0.05	-59.6	-59.52	-59.49	-59.45	-59.39
-59.4	44.09	1	1.15	1	1	8	7381	0	-64	-64	23.58	0	10	1	23.58	0	240.66	44.09	0.03	44.02	44.07	44.09	44.11	44.16	-59.4	0.05	-59.49	-59.43	-59.4	-59.37	-59.29
-59.34	44.08	1	1.11	1	1	8	7381	0	-38	-38	27.89	0	10	1	27.89	0	240.99	44.08	0.04	44.01	44.06	44.08	44.11	44.16	-59.34	0.07	-59.48	-59.38	-59.34	-59.29	-59.2
-59.35	44.08	1	1.15	1	1	8	7381	0	-38	-38	27.11	0	10	1	27.11	0	241.32	44.08	0.03	44.02	44.06	44.08	44.1	44.14	-59.35	0.04	-59.42	-59.38	-59.35	-59.32	-59.28
-59.59	44.05	1	1.03	1	1	8	7381	0	-20	-20	7.79	1	10	1	7.79	1	241.66	44.05	0.03	43.99	44.03	44.05	44.07	44.12	-59.58	0.07	-59.7	-59.63	-59.59	-59.54	-59.43
-59.38	44.09	1	1.13	1	1	8	7381	0	-64	-64	25.1	0	10	1	25.1	0	241.99	44.09	0.04	44.02	44.07	44.09	44.12	44.17	-59.37	0.07	-59.52	-59.42	-59.38	-59.32	-59.23
-59.31	44.1	1	1.15	1	1	8	7381	0	-43	-43	30.78	0	10	1	30.78	0	242.32	44.1	0.03	44.03	44.08	44.1	44.12	44.17	-59.31	0.06	-59.43	-59.35	-59.31	-59.27	-59.18
-59.66	44.08	1	1.12	1	1	8	7381	0	-26	-26	6.68	1	10	1	6.68	1	242.99	44.08	0.05	43.98	44.04	44.08	44.11	44.17	-59.67	0.1	-59.87	-59.74	-59.66	-59.6	-59.47
-59.63	44.09	1	1.13	1	1	8	7381	0	-26	-26	8.56	1	10	1	8.56	1	243.32	44.09	0.05	44	44.06	44.09	44.12	44.18	-59.63	0.08	-59.8	-59.68	-59.63	-59.58	-59.48
-60.77	43.92	1	1.24	1	1	8	7360	0	-40	-40	51.85	0	10	1	51.85	0	214.56	43.92	0.01	43.91	43.92	43.92	43.92	43.93	-60.77	0.02	-60.81	-60.78	-60.77	-60.76	-60.74
-60.78	43.81	1	1.1	1	1	8	7360	0	-35	-35	54.98	0	10	1	54.98	0	214.89	43.81	0.01	43.8	43.81	43.81	43.82	43.83	-60.78	0.02	-60.81	-60.79	-60.78	-60.77	-60.74
-60.82	43.83	1	1.13	1	1	8	7360	0	-41	-41	57.46	0	10	1	57.46	0	215.23	43.83	0.01	43.82	43.83	43.83	43.84	43.84	-60.82	0.01	-60.85	-60.82	-60.82	-60.81	-60.79
-60.74	43.82	1	1.17	1	1	8	7360	0	-38	-38	51.58	0	10	1	51.58	0	215.56	43.82	0.01	43.8	43.81	43.82	43.82	43.84	-60.75	0.02	-60.79	-60.75	-60.74	-60.74	-60.72
-60.76	43.78	1	1.19	1	1	8	7360	0	-43	-43	54.56	0	10	1	54.56	0	215.89	43.78	0.01	43.77	43.78	43.78	43.79	43.8	-60.76	0.02	-60.79	-60.77	-60.76	-60.75	-60.73
-60.71	43.76	1	1.11	1	1	8	7360	0	-53	-53	51.73	0	10	1	51.73	0	216.23	43.76	0.01	43.75	43.76	43.76	43.77	43.78	-60.71	0.01	-60.72	-60.71	-60.71	-60.7	-60.69
-60.79	43.73	1	1.06	1	1	8	7360	0	-78	-78	58.97	0	10	1	58.97	0	216.56	43.78	0.07	43.7	43.71	43.73	43.85	43.87	-60.79	0.01	-60.82	-60.8	-60.79	-60.79	-60.77
-60.82	43.77	1	1.07	1	1	8	7360	0	-30	-30	59.46	0	10	1	59.46	0	216.89	43.77	0.02	43.74	43.75	43.77	43.78	43.79	-60.82	0.01	-60.85	-60.83	-60.82	-60.81	-60.79
-60.87	43.77	1	1.07	1	1	8	7360	0	-12	-12	63.24	0	10	1	63.24	0	217.23	43.77	0.01	43.75	43.76	43.77	43.77	43.78	-60.87	0.02	-60.9	-60.88	-60.87	-60.86	-60.84
-60.74	43.79	1	1.09	1	1	8	7360	0	-35	-35	52.66	0	10	1	52.66	0	217.56	43.79	0.02	43.74	43.77	43.79	43.8	43.84	-60.74	0.05	-60.86	-60.77	-60.74	-60.71	-60.68
-60.86	43.8	1	1.14	1	1	8	7360	0	-20	-20	61.45	0	10	1	61.45	0	217.89	43.8	0.01	43.78	43.79	43.8	43.8	43.81	-60.86	0.01	-60.88	-60.87	-60.86	-60.85	-60.83
-60.88	43.89	1	1.14	1	1	8	7360	0	-49	-49	60.97	0	10	1	60.97	0	221.23	43.89	0.02	43.84	43.88	43.89	43.9	43.92	-60.88	0.03	-60.94	-60.9	-60.88	-60.86	-60.81
-60.88	43.8	1	1.26	1	1	8	7360	0	-18	-18	62.99	0	10	1	62.99	0	221.56	43.8	0.04	43.72	43.77	43.8	43.83	43.89	-60.88	0.09	-61.06	-60.94	-60.88	-60.82	-60.7
-60.99	43.77	1	1.23	1	1	8	7360	0	-44	-44	72.42	0	10	1	72.42	0	221.89	43.77	0.04	43.69	43.74	43.77	43.8	43.86	-61	0.12	-61.27	-61.07	-60.99	-60.92	-60.79
-60.08	43.98	1	1.22	1	1	8	7360	0	-10	-10	4.52	1	10	1	4.52	1	223.23	43.98	0.01	43.95	43.97	43.98	43.99	44	-60.08	0.02	-60.11	-60.09	-60.08	-60.07	-60.04
-60.22	43.94	1	1.22	1	1	8	7360	0	-8	-8	7.4	1	10	1	7.4	1	226.89	43.94	0.03	43.87	43.91	43.94	43.97	44	-60.2	0.11	-60.38	-60.29	-60.22	-60.11	-60.01
-60.06	43.99	1	1.21	1	1	8	7360	0	-32	-32	6.17	1	10	1	6.17	1	227.23	43.99	0.01	43.97	43.98	43.99	43.99	44	-60.06	0.02	-60.1	-60.07	-60.06	-60.05	-60.03
-60.22	43.95	1	1.19	1	1	8	7360	0	-8	-8	7.63	1	10	1	7.63	1	229.56	43.95	0.05	43.85	43.91	43.95	43.99	44.06	-60.21	0.15	-60.47	-60.32	-60.22	-60.1	-59.91
-60.18	43.96	1	1.23	1	1	8	7360	0	-4	-4	4.44	1	10	1	4.44	1	229.89	43.96	0.04	43.88	43.93	43.96	43.99	44.04	-60.18	0.1	-60.36	-60.24	-60.18	-60.11	-59.98
-60.94	43.7	1	1.23	1	1	8	7360	0	-39	-39	71.34	0	10	1	71.34	0	232.89	43.7	0.02	43.66	43.69	43.7	43.71	43.73	-60.94	0.02	-60.97	-60.95	-60.94	-60.93	-60.89
-60.95	43.64	1	1.11	1	1	8	7360	0	-62	-62	74.99	0	10	1	74.99	0	233.23	43.64	0.01	43.62	43.63	43.64	43.64	43.66	-60.95	0.02	-61	-60.96	-60.95	-60.94	-60.92
-61.11	43.69	1	1.08	1	1	8	7360	0	-42	-42	84.43	0	10	1	84.43	0	233.56	43.69	0.04	43.6	43.66	43.69	43.72	43.77	-61.1	0.06	-61.21	-61.14	-61.11	-61.06	-60.97
-60.91	43.74	1	1.19	1	1	8	7360	0	-16	-16	67.41	0	10	1	67.41	0	233.89	43.74	0.01	43.73	43.74	43.74	43.74	43.75	-60.91	0.01	-60.93	-60.92	-60.91	-60.9	-60.89
-59.97	44.01	1	1	1	1	8	7360	0	-52	-52	8.99	1	10	1	8.99	1	235.56	44.01	0.01	43.99	44	44.01	44.02	44.03	-59.97	0.03	-60.03	-59.99	-59.97	-59.96	-59.93
-60.24	43.95	1	1.02	1	1	8	7360	0	-18	-18	9.23	1	10	1	9.23	1	235.89	43.95	0.01	43.94	43.95	43.95	43.96	43.97	-60.24	0.02	-60.28	-60.26	-60.24	-60.23	-60.21
-61	43.83	1	1.14	1	1	8	7360	0	-44	-44	71.56	0	10	1	71.56	0	238.23	43.83	0.02	43.8	43.82	43.83	43.86	43.87	-61	0.02	-61.03	-61.01	-61	-60.99	-60.97
-60.9	43.83	1	1.05	1	1	8	7360	0	-28	-28	63.71	0	10	1	63.71	0	238.56	43.83	0.01	43.82	43.83	43.83	43.83	43.84	-60.9	0.01	-60.92	-60.9	-60.9	-60.89	-60.87
-61.13	43.83	1	1.03	1	1	8	7360	0	-36	-36	81.81	0	10	1	81.81	0	238.89	43.83	0.03	43.79	43.82	43.83	43.85	43.88	-61.12	0.06	-61.2	-61.16	-61.13	-61.09	-60.94
-60.15	44.04	1	1.15	1	1	8	7360	0	-4	-4	9.67	1	10	1	9.67	1	239.56	44.04	0.03	43.98	44.02	44.04	44.06	44.1	-60.15	0.06	-60.28	-60.19	-60.15	-60.11	-60.05
-59.42	44.65	1	1.18	1	1	8	7380	0	-104	-104	72.93	0	10	1	72.93	0	217.24	44.65	0.04	44.56	44.62	44.65	44.68	44.73	-59.41	0.06	-59.52	-59.45	-59.42	-59.38	-59.28
-59.41	44.63	1	1.13	1	1	8	7380	0	-82	-82	71.03	0	10	1	71.03	0	217.58	44.63	0.04	44.56	44.61	44.63	44.66	44.7	-59.41	0.05	-59.5	-59.44	-59.41	-59.38	-59.31
-59.45	44.61	1	1.09	1	1	8	7380	0	-62	-62	67.99	0	10	1	67.99	0	217.91	44.6	0.04	44.53	44.58	44.61	44.63	44.68	-59.44	0.04	-59.52	-59.47	-59.45	-59.42	-59.36
-59.41	44.61	1	1.1	1	1	8	7380	0	-61	-61	68.92	0	10	1	68.92	0	218.24	44.61	0.04	44.53	44.59	44.61	44.64	44.69	-59.41	0.06	-59.51	-59.44	-59.41	-59.37	-59.28
-59.38	44.61	1	1.07	1	1	8	7380	0	-59	-59	69.7	0	10	1	69.7	0	218.58	44.61	0.04	44.53	44.59	44.61	44.64	44.68	-59.38	0.06	-59.5	-59.42	-59.38	-59.34	-59.26
-59.41	44.61	1	1.13	1	1	8	7380	0	-61	-61	68.92	0	10	1	68.92	0	218.91	44.61	0.03	44.55	44.6	44.61	44.63	44.68	-59.41	0.04	-59.48	-59.43	-59.41	-59.38	-59.33
-59.44	44.6	1	1.19	1	1	8	7380	0	-62	-62	67.14	0	10	1	67.14	0	219.24	44.6	0.04	44.51	44.57	44.6	44.62	44.68	-59.44	0.05	-59.55	-59.48	-59.44	-59.4	-59.34
-59.65	44.08	1	1.05	1	1	8	7380	0	-26	-26	6.9	1	10	1	6.9	1	221.24	44.08	0.05	43.95	44.05	44.08	44.11	44.17	-59.65	0.07	-59.79	-59.7	-59.65	-59.6	-59.52
-59.62	44.06	1	1.04	1	1	8	7380	0	-20	-20	6.37	1	10	1	6.37	1	221.58	44.06	0.04	43.99	44.03	44.06	44.08	44.13	-59.62	0.05	-59.72	-59.66	-59.62	-59.58	-59.51
-59.63	44.07	1	1.04	1	1	8	7380	0	-20	-20	6.66	1	10	1	6.66	1	221.91	44.07	0.03	44.01	44.05	44.07	44.1	44.14	-59.63	0.04	-59.71	-59.66	-59.63	-59.61	-59.56
-59.64	44.05	1	1.03	1	1	8	7380	0	-12	-12	4.44	1	10	1	4.44	1	222.24	44.05	0.05	43.97	44.02	44.05	44.08	44.14	-59.64	0.07	-59.77	-59.69	-59.64	-59.6	-59.51
-59.56	44.11	1	1.02	1	1	8	7380	0	-132	-132	13.69	0	10	1	13.69	0	222.91	44.11	0.04	44.04	44.09	44.11	44.14	44.19	-59.56	0.06	-59.68	-59.6	-59.56	-59.52	-59.45
-59.63	44.06	1	1.03	1	1	8	7380	0	-20	-20	5.8	1	10	1	5.8	1	223.24	44.06	0.03	43.99	44.03	44.06	44.08	44.12	-59.63	0.04	-59.71	-59.65	-59.63	-59.6	-59.55
-59.61	44.09	1	1.04	1	1	8	7380	0	-26	-26	9.4	1	10	1	9.4	1	223.58	44.09	0.04	44.02	44.06	44.09	44.11	44.15	-59.61	0.04	-59.69	-59.64	-59.61	-59.58	-59.52
-59.49	44.1	1	1.01	1	1	8	7380	0	-150	-150	17.46	0	10	1	17.46	0	223.91	44.1	0.03	44.04	44.08	44.1	44.12	44.16	-59.49	0.04	-59.56	-59.51	-59.49	-59.47	-59.42
-59.67	44.09	1	1.07	1	1	8	7380	0	-26	-26	7.65	1	10	1	7.65	1	224.58	44.09	0.03	44.02	44.06	44.09	44.11	44.15	-59.67	0.04	-59.75	-59.7	-59.67	-59.65	-59.59
-59.63	44.11	1	1.06	1	1	8	7380	0	-32	-32	10.59	0	10	1	10.59	0	224.91	44.11	0.04	44.03	44.08	44.11	44.13	44.19	-59.64	0.07	-59.78	-59.68	-59.63	-59.59	-59.52
-59.62	44.09	1	1.07	1	1	8	7380	0	-26	-26	8.96	1	10	1	8.96	1	225.24	44.09	0.04	44	44.06	44.09	44.12	44.18	-59.62	0.06	-59.73	-59.66	-59.62	-59.58	-59.5
-59.58	44.1	1	1.06	1	1	8	7380	0	-54	-54	11.78	0	10	1	11.79	0	225.58	44.1	0.05	44.01	44.07	44.1	44.13	44.2	-59.58	0.07	-59.73	-59.63	-59.58	-59.53	-59.45
-59.51	44.12	1	1.05	1	1	8	7380	0	-158	-158	17.4	0	10	1	17.4	0	225.91	44.12	0.04	44.05	44.09	44.12	44.14	44.19	-59.51	0.05	-59.63	-59.55	-59.51	-59.48	-59.42
-59.59	44.08	1	1.06	1	1	8	7380	0	-34	-34	9.64	1	10	1	9.64	1	226.24	44.08	0.04	44.01	44.06	44.08	44.11	44.16	-59.6	0.06	-59.72	-59.64	-59.59	-59.56	-59.48
-59.54	44.11	1	1.14	1	1	8	7380	0	-132	-132	14.85	0	10	1	14.85	0	226.58	44.11	0.03	44.05	44.09	44.11	44.13	44.17	-59.54	0.04	-59.62	-59.57	-59.54	-59.52	-59.47
-59.77	43.88	1	1.04	1	1	8	7380	0	-30	-30	8.53	1	10	1	8.53	1	230.58	43.89	0.04	43.81	43.86	43.88	43.91	43.97	-59.77	0.04	-59.85	-59.8	-59.77	-59.75	-59.7
-59.76	43.9	1	1.05	1	1	8	7380	0	-43	-43	6.71	1	10	1	6.71	1	231.24	43.9	0.05	43.81	43.87	43.9	43.93	43.99	-59.76	0.07	-59.89	-59.8	-59.76	-59.71	-59.63
-59.72	43.92	1	1.06	1	1	8	7380	0	-26	-26	6.59	1	10	1	6.59	1	231.58	43.92	0.04	43.83	43.89	43.92	43.94	44.01	-59.72	0.06	-59.84	-59.76	-59.72	-59.69	-59.61
-59.5	44.09	1	1.19	1	1	8	7380	0	-102	-102	16.22	0	10	1	16.22	0	234.58	44.09	0.04	44.01	44.07	44.09	44.11	44.17	-59.5	0.06	-59.62	-59.54	-59.5	-59.46	-59.37
-59.49	44.12	1	1.15	1	1	8	7380	0	-150	-150	18.67	0	10	1	18.67	0	234.91	44.12	0.04	44.05	44.1	44.12	44.14	44.19	-59.49	0.04	-59.56	-59.51	-59.49	-59.46	-59.41
-59.47	44.12	1	1.14	1	1	8	7380	0	-150	-150	19.99	0	10	1	19.99	0	235.24	44.12	0.04	44.03	44.09	44.12	44.14	44.19	-59.47	0.05	-59.57	-59.5	-59.47	-59.44	-59.37
-59.51	44.12	1	1.18	1	1	8	7380	0	-158	-158	17.4	0	10	1	17.4	0	235.58	44.12	0.03	44.06	44.1	44.12	44.14	44.18	-59.51	0.03	-59.57	-59.53	-59.51	-59.49	-59.44
-59.51	44.07	1	1.23	1	1	8	7380	0	-56	-56	14.56	0	10	1	14.56	0	235.91	44.07	0.04	43.99	44.05	44.07	44.09	44.14	-59.51	0.04	-59.59	-59.54	-59.51	-59.48	-59.43
-59.61	44.03	1	1.26	1	1	8	7380	0	-16	-16	5.6	1	10	1	5.6	1	236.24	44.03	0.04	43.94	44	44.03	44.05	44.11	-59.62	0.05	-59.72	-59.65	-59.61	-59.58	-59.51
-59.12	44.67	1	1.23	1	1	8	7380	0	-132	-132	84.79	0	10	1	84.79	0	238.58	44.67	0.04	44.6	44.64	44.67	44.69	44.74	-59.11	0.04	-59.19	-59.14	-59.12	-59.09	-59.03
-59.11	44.65	1	1.16	1	1	8	7380	0	-122	-122	83.34	0	8	1	83.34	0	238.91	44.65	0.03	44.59	44.63	44.65	44.67	44.72	-59.11	0.04	-59.19	-59.14	-59.11	-59.09	-59.03
-59.08	44.66	1	1.12	1	1	8	7380	0	-144	-144	85.58	0	10	1	85.58	0	239.24	44.66	0.04	44.58	44.63	44.66	44.69	44.75	-59.08	0.05	-59.17	-59.11	-59.08	-59.04	-58.98
-59.09	44.64	1	1.13	1	1	8	7380	0	-98	-98	83.3	0	8	1	83.3	0	239.58	44.64	0.04	44.58	44.62	44.64	44.67	44.71	-59.09	0.04	-59.18	-59.12	-59.09	-59.06	-59
-59.07	44.65	1	1.16	1	1	8	7380	0	-144	-144	85.12	0	8	1	85.12	0	239.91	44.65	0.03	44.58	44.63	44.65	44.67	44.71	-59.07	0.04	-59.14	-59.09	-59.07	-59.04	-58.99
-58.96	44.65	1	1.17	1	1	8	7380	0	-69	-69	90.39	0	10	1	90.39	0	240.24	44.65	0.03	44.59	44.63	44.65	44.67	44.72	-58.96	0.04	-59.05	-58.99	-58.96	-58.93	-58.88
-58.9	44.67	1	1.1	1	1	8	7380	0	-69	-69	95.16	0	8	1	95.16	0	240.58	44.67	0.03	44.61	44.65	44.67	44.69	44.73	-58.9	0.04	-58.98	-58.93	-58.9	-58.88	-58.83
-58.93	44.65	1	1.08	1	1	8	7380	0	-67	-67	91.92	0	10	1	91.92	0	240.91	44.65	0.04	44.57	44.62	44.65	44.68	44.74	-58.93	0.07	-59.06	-58.97	-58.93	-58.88	-58.8
-58.93	44.65	1	1.07	1	1	8	7380	0	-67	-67	91.92	0	10	1	91.92	0	241.24	44.65	0.05	44.55	44.62	44.65	44.68	44.74	-58.92	0.07	-59.05	-58.97	-58.93	-58.88	-58.79
-58.92	44.65	1	1.08	1	1	8	7380	0	-67	-67	92.44	0	10	1	92.44	0	241.58	44.65	0.04	44.56	44.62	44.65	44.68	44.73	-58.92	0.06	-59.04	-58.96	-58.92	-58.89	-58.82
-58.96	44.65	1	1.12	1	1	8	7380	0	-69	-69	90.39	0	10	1	90.39	0	241.91	44.65	0.03	44.59	44.63	44.65	44.67	44.72	-58.96	0.04	-59.04	-58.99	-58.96	-58.94	-58.88
-59	44.63	1	1.16	1	1	8	7380	0	-71	-71	86.66	0	10	1	86.66	0	242.24	44.63	0.04	44.56	44.61	44.63	44.66	44.71	-59	0.04	-59.09	-59.02	-59	-58.97	-58.92
-60.15	43.92	1	1.11	1	1	8	7358	0	-26	-26	4.38	1	10	1	4.38	1	220.43	43.92	0.05	43.82	43.89	43.92	43.96	44.02	-60.15	0.07	-60.28	-60.2	-60.15	-60.1	-60.02
-60.24	43.91	1	1.1	1	1	8	7358	0	-20	-20	10.49	0	10	1	10.49	0	220.77	43.91	0.04	43.84	43.88	43.91	43.94	43.99	-60.23	0.05	-60.33	-60.27	-60.24	-60.2	-60.12
-60.21	43.94	1	1.13	1	1	8	7358	0	-8	-8	7.01	1	10	1	7.01	1	221.1	43.94	0.04	43.87	43.92	43.94	43.97	44.02	-60.21	0.05	-60.3	-60.24	-60.21	-60.17	-60.1
-60.18	43.97	1	1.15	1	1	8	7358	0	-4	-4	4.71	1	10	1	4.71	1	221.43	43.97	0.05	43.88	43.94	43.97	44	44.06	-60.18	0.07	-60.32	-60.23	-60.18	-60.14	-60.05
-60.23	43.98	1	1.18	1	1	8	7358	0	-4	-4	8.86	1	10	1	8.86	1	221.77	43.98	0.05	43.88	43.95	43.98	44.02	44.09	-60.23	0.08	-60.39	-60.28	-60.23	-60.17	-60.06
-60.22	44.02	1	1.29	1	1	8	7358	0	-4	-4	10.5	0	10	1	10.5	0	222.1	44.01	0.04	43.94	43.99	44.02	44.04	44.09	-60.22	0.05	-60.33	-60.25	-60.22	-60.19	-60.13
-60.49	43.95	1	1.08	1	1	8	7358	0	-70	-70	29.26	0	10	1	29.26	0	222.77	43.95	0.03	43.9	43.93	43.95	43.97	44	-60.49	0.04	-60.57	-60.52	-60.49	-60.46	-60.4
-60.72	43.94	1	1.06	1	1	8	7358	0	-56	-56	47.72	0	10	1	47.72	0	225.1	43.94	0.03	43.88	43.92	43.94	43.97	44.01	-60.71	0.04	-60.79	-60.74	-60.72	-60.69	-60.62
-60.42	43.94	1	1.01	1	1	8	7358	0	-48	-48	23.7	0	10	1	23.7	0	227.77	43.94	0.03	43.87	43.92	43.94	43.96	44	-60.42	0.06	-60.53	-60.46	-60.42	-60.38	-60.3
-60.2	43.97	1	1.01	1	1	8	7358	0	-4	-4	6.24	1	10	1	6.24	1	228.1	43.97	0.03	43.91	43.95	43.97	43.99	44.03	-60.21	0.04	-60.3	-60.24	-60.2	-60.18	-60.13
-60.32	43.96	1	1.11	1	1	8	7358	0	-38	-38	15.64	0	10	1	15.64	0	228.43	43.96	0.05	43.87	43.93	43.96	43.99	44.05	-60.33	0.06	-60.45	-60.36	-60.32	-60.29	-60.21
-60.42	43.99	1	1.05	1	1	8	7358	0	-70	-70	23.95	0	10	1	23.95	0	228.77	43.99	0.04	43.92	43.96	43.99	44.02	44.07	-60.41	0.05	-60.5	-60.44	-60.42	-60.38	-60.31
-60.35	43.99	1	1.07	1	1	8	7358	0	-58	-58	18.44	0	10	1	18.44	0	229.1	43.99	0.04	43.92	43.97	43.99	44.01	44.06	-60.35	0.05	-60.45	-60.39	-60.35	-60.32	-60.25
-60.4	44.01	1	1.08	1	1	8	7358	0	-50	-50	22.86	0	10	1	22.86	0	229.43	44.01	0.03	43.94	43.98	44.01	44.03	44.07	-60.41	0.06	-60.52	-60.44	-60.4	-60.37	-60.3
-60.36	44.01	1	1.23	1	1	8	7358	0	-46	-46	19.79	0	10	1	19.79	0	229.77	44.01	0.03	43.95	43.99	44.01	44.03	44.08	-60.36	0.04	-60.44	-60.39	-60.36	-60.33	-60.27
-60.23	44	1	1.25	1	1	8	7358	0	-4	-4	9.79	1	10	1	9.79	1	230.1	44	0.04	43.91	43.97	44	44.02	44.08	-60.23	0.06	-60.35	-60.27	-60.23	-60.19	-60.12
-60.18	43.98	1	1.14	1	1	8	7358	0	-4	-4	5.21	1	10	1	5.21	1	230.43	43.98	0.03	43.92	43.96	43.98	44	44.04	-60.18	0.05	-60.29	-60.22	-60.18	-60.15	-60.08
-60.17	43.99	1	1.09	1	1	8	7358	0	-4	-4	5.04	1	10	1	5.04	1	230.77	43.99	0.04	43.92	43.97	43.99	44.01	44.06	-60.16	0.05	-60.28	-60.2	-60.17	-60.13	-60.06
-60.26	43.99	1	1.07	1	1	8	7358	0	-6	-6	11.5	0	10	1	11.5	0	231.43	43.99	0.04	43.91	43.97	43.99	44.02	44.06	-60.26	0.05	-60.36	-60.3	-60.26	-60.22	-60.15
-60.25	44.01	1	1.06	1	1	8	7358	0	-4	-4	11.74	0	10	1	11.74	0	231.77	44.01	0.04	43.94	43.99	44.01	44.04	44.08	-60.25	0.05	-60.36	-60.29	-60.25	-60.21	-60.15
-60.16	43.99	1	1.05	1	1	8	7358	0	-4	-4	4.8	1	10	1	4.8	1	232.1	43.99	0.03	43.92	43.97	43.99	44.01	44.05	-60.16	0.04	-60.25	-60.19	-60.16	-60.13	-60.07
-60.18	43.99	1	1.06	1	1	8	7358	0	-4	-4	5.88	1	10	1	5.88	1	232.43	43.98	0.04	43.9	43.96	43.99	44.01	44.07	-60.18	0.05	-60.28	-60.21	-60.18	-60.14	-60.08
-60.18	43.98	1	1.08	1	1	8	7358	0	-4	-4	5.21	1	10	1	5.21	1	232.77	43.98	0.03	43.91	43.96	43.98	44	44.05	-60.18	0.04	-60.25	-60.2	-60.18	-60.15	-60.1
-60.2	43.99	1	1.11	1	1	8	7358	0	-4	-4	7.16	1	10	1	7.16	1	233.1	43.99	0.04	43.91	43.96	43.99	44.02	44.07	-60.2	0.05	-60.3	-60.23	-60.2	-60.16	-60.09
-60.25	43.99	1	1.11	1	1	8	7358	0	-6	-6	10.75	0	10	1	10.75	0	233.43	43.99	0.04	43.91	43.96	43.99	44.02	44.08	-60.25	0.07	-60.38	-60.29	-60.25	-60.2	-60.11
-60.31	44.01	1	1.09	1	1	8	7358	0	-32	-32	16.03	0	10	1	16.03	0	233.77	44.01	0.03	43.94	43.99	44.01	44.03	44.08	-60.31	0.05	-60.4	-60.34	-60.31	-60.29	-60.22
-60.17	43.98	1	1.23	1	1	8	7358	0	-4	-4	4.55	1	10	1	4.55	1	234.43	43.98	0.03	43.92	43.96	43.98	44	44.05	-60.17	0.05	-60.27	-60.2	-60.17	-60.14	-60.08
-59.16	44.6	1	1.18	1	1	8	7370	0	-61	-61	76.52	0	10	1	76.52	0	212.43	44.6	0.04	44.52	44.57	44.6	44.63	44.68	-59.16	0.06	-59.27	-59.2	-59.16	-59.12	-59.05
-60.18	43.97	1	1.13	1	1	8	7370	0	-4	-4	4.71	1	10	1	4.71	1	217.09	43.97	0.04	43.89	43.95	43.97	44	44.05	-60.19	0.07	-60.34	-60.23	-60.18	-60.13	-60.06
-60.17	43.98	1	1.06	1	1	8	7370	0	-4	-4	4.55	1	10	1	4.55	1	217.76	43.98	0.05	43.88	43.95	43.98	44.01	44.06	-60.17	0.06	-60.3	-60.21	-60.17	-60.13	-60.05
-60.19	43.97	1	1.06	1	1	8	7370	0	-4	-4	5.47	1	10	1	5.47	1	218.09	43.97	0.03	43.91	43.95	43.97	44	44.04	-60.19	0.04	-60.28	-60.22	-60.19	-60.16	-60.1
-60.15	43.99	1	1.07	1	1	8	7370	0	-4	-4	4.38	1	10	1	4.38	1	218.43	43.99	0.03	43.93	43.97	43.99	44.01	44.06	-60.15	0.04	-60.24	-60.18	-60.15	-60.12	-60.06
-60.16	43.99	1	1.1	1	1	8	7370	0	-4	-4	4.8	1	10	1	4.8	1	218.76	43.99	0.03	43.92	43.97	43.99	44.01	44.06	-60.16	0.04	-60.24	-60.18	-60.16	-60.13	-60.08
-60.14	43.99	1	1.14	1	1	8	7370	0	-4	-4	4.08	1	10	1	4.08	1	219.09	43.98	0.04	43.89	43.95	43.99	44.01	44.07	-60.14	0.06	-60.27	-60.18	-60.14	-60.1	-60.03
-59.61	44.62	1	1.23	1	1	8	7370	0	-61	-61	66.84	0	10	1	66.84	0	221.43	44.62	0.06	44.49	44.58	44.62	44.66	44.72	-59.61	0.07	-59.74	-59.65	-59.61	-59.56	-59.47
-59.64	44.57	1	1.16	1	1	8	7370	0	-52	-52	61.13	0	10	1	61.13	0	221.76	44.57	0.04	44.5	44.55	44.57	44.6	44.65	-59.64	0.06	-59.75	-59.67	-59.64	-59.6	-59.52
-59.62	44.62	1	1.1	1	1	8	7370	0	-61	-61	66.78	0	10	1	66.78	0	222.09	44.62	0.04	44.53	44.59	44.62	44.64	44.7	-59.61	0.05	-59.72	-59.65	-59.62	-59.58	-59.51
-59.6	44.6	1	1.08	1	1	8	7370	0	-51	-51	64.69	0	10	1	64.69	0	222.43	44.6	0.03	44.55	44.58	44.6	44.62	44.66	-59.6	0.05	-59.69	-59.63	-59.6	-59.57	-59.5
-59.61	44.63	1	1.07	1	1	8	7370	0	-65	-65	67.95	0	10	1	67.95	0	222.76	44.63	0.04	44.55	44.61	44.63	44.66	44.71	-59.61	0.05	-59.71	-59.64	-59.61	-59.58	-59.51
-59.58	44.63	1	1.07	1	1	8	7370	0	-52	-52	68.18	0	10	1	68.18	0	223.09	44.63	0.04	44.55	44.6	44.63	44.65	44.7	-59.58	0.05	-59.68	-59.62	-59.58	-59.55	-59.5
-59.59	44.61	1	1.06	1	1	8	7370	0	-51	-51	65.88	0	10	1	65.88	0	223.43	44.61	0.04	44.53	44.58	44.61	44.64	44.7	-59.59	0.05	-59.7	-59.63	-59.59	-59.56	-59.49
-59.57	44.63	1	1.09	1	1	8	7370	0	-52	-52	68.28	0	10	1	68.28	0	223.76	44.63	0.03	44.57	44.6	44.63	44.65	44.69	-59.57	0.03	-59.64	-59.6	-59.57	-59.55	-59.51
-59.63	44.59	1	1.12	1	1	8	7370	0	-54	-54	63.39	0	10	1	63.39	0	224.09	44.59	0.04	44.52	44.57	44.59	44.62	44.66	-59.63	0.04	-59.71	-59.66	-59.63	-59.6	-59.54
-59.59	44.61	1	1.21	1	1	8	7370	0	-51	-51	65.88	0	10	1	65.88	0	224.43	44.61	0.04	44.54	44.59	44.61	44.64	44.69	-59.59	0.04	-59.67	-59.62	-59.59	-59.56	-59.51
-60.09	43.88	1	1.21	1	1	8	7370	0	-44	-44	6.33	1	10	1	6.33	1	226.43	43.89	0.07	43.77	43.84	43.88	43.93	44.04	-60.09	0.06	-60.21	-60.13	-60.09	-60.05	-59.97
-60.21	43.97	1	1.17	1	1	8	7370	0	-4	-4	7.01	1	10	1	7.01	1	227.43	43.97	0.03	43.9	43.94	43.97	43.99	44.04	-60.21	0.05	-60.3	-60.24	-60.21	-60.17	-60.11
-59.55	44.58	1	1.28	1	1	8	7370	0	-47	-47	63	0	10	1	63	0	230.76	44.58	0.04	44.51	44.56	44.58	44.61	44.66	-59.55	0.06	-59.67	-59.59	-59.55	-59.52	-59.44
-59.64	44.1	1	1.23	1	1	8	7356	0	-34	-34	9.27	1	10	1	9.27	1	213.53	44.1	0.04	44.03	44.08	44.1	44.13	44.18	-59.64	0.05	-59.73	-59.68	-59.64	-59.61	-59.56
-59.65	44.09	1	1.18	1	1	8	7356	0	-26	-26	7.96	1	10	1	7.96	1	213.36	44.09	0.05	44.01	44.06	44.09	44.12	44.18	-59.65	0.06	-59.78	-59.69	-59.65	-59.61	-59.52
-59.55	44.12	1	1.13	1	1	8	7356	0	-132	-132	15.05	0	10	1	15.05	0	213.69	44.12	0.05	44.02	44.09	44.12	44.15	44.22	-59.55	0.07	-59.7	-59.6	-59.55	-59.5	-59.41
-59.54	44.1	1	1.11	1	1	8	7356	0	-132	-132	14.14	0	10	1	14.14	0	214.53	44.1	0.04	44.02	44.07	44.1	44.13	44.19	-59.54	0.05	-59.63	-59.57	-59.54	-59.5	-59.43
-59.49	44.1	1	1.07	1	1	8	7356	0	-150	-150	17.46	0	10	1	17.46	0	214.36	44.1	0.05	44	44.06	44.1	44.13	44.2	-59.49	0.07	-59.64	-59.53	-59.49	-59.44	-59.35
-59.48	44.09	1	1.06	1	1	8	7356	0	-102	-102	17.65	0	10	1	17.65	0	214.69	44.09	0.05	44	44.06	44.09	44.12	44.19	-59.48	0.06	-59.6	-59.52	-59.48	-59.44	-59.35
-59.43	44.1	1	1.05	1	1	8	7356	0	-134	-134	21.75	0	10	1	21.75	0	215.53	44.1	0.03	44.04	44.08	44.1	44.13	44.17	-59.43	0.05	-59.53	-59.46	-59.43	-59.39	-59.33
-59.51	44.1	1	1.05	1	1	8	7356	0	-158	-158	16.09	0	10	1	16.09	0	215.36	44.1	0.05	44	44.07	44.1	44.13	44.19	-59.51	0.07	-59.65	-59.55	-59.51	-59.47	-59.37
-59.48	44.11	1	1.08	1	1	8	7356	0	-150	-150	18.71	0	10	1	18.71	0	215.69	44.11	0.03	44.05	44.09	44.11	44.13	44.17	-59.48	0.04	-59.57	-59.51	-59.48	-59.45	-59.4
-59.57	44.09	1	1.09	1	1	8	7356	0	-34	-34	11.58	0	10	1	11.58	0	216.53	44.1	0.03	44.03	44.07	44.09	44.12	44.16	-59.57	0.05	-59.66	-59.6	-59.57	-59.54	-59.48
-59.59	44.08	1	1.08	1	1	8	7356	0	-34	-34	9.64	1	10	1	9.64	1	216.36	44.08	0.04	43.99	44.05	44.08	44.1	44.16	-59.59	0.06	-59.7	-59.63	-59.59	-59.55	-59.47
-59.52	44.09	1	1.11	1	1	8	7356	0	-124	-124	14.82	0	10	1	14.83	0	216.69	44.09	0.04	44.01	44.07	44.09	44.11	44.16	-59.52	0.04	-59.6	-59.54	-59.52	-59.49	-59.43
-59.48	44.08	1	1.1	1	1	8	7356	0	-102	-102	17.2	0	10	1	17.2	0	217.53	44.08	0.04	44	44.05	44.08	44.11	44.17	-59.48	0.06	-59.6	-59.52	-59.48	-59.44	-59.36
-59.45	44.08	1	1.09	1	1	8	7356	0	-84	-84	19.44	0	10	1	19.44	0	217.36	44.09	0.05	43.99	44.05	44.08	44.12	44.18	-59.45	0.08	-59.61	-59.5	-59.45	-59.39	-59.27
-59.45	44.09	1	1.08	1	1	8	7356	0	-84	-84	19.84	0	10	1	19.84	0	217.69	44.09	0.05	43.99	44.05	44.09	44.12	44.18	-59.45	0.08	-59.61	-59.5	-59.45	-59.4	-59.3
-59.45	44.1	1	1.13	1	1	8	7356	0	-138	-138	20.29	0	10	1	20.29	0	218.53	44.09	0.04	44.02	44.07	44.1	44.12	44.17	-59.45	0.06	-59.56	-59.49	-59.45	-59.41	-59.34
-59.38	44.09	1	1.18	1	1	8	7356	0	-64	-64	25.1	0	10	1	25.1	0	218.36	44.09	0.04	44.02	44.07	44.09	44.12	44.17	-59.38	0.05	-59.47	-59.41	-59.38	-59.34	-59.28
-59.3	44.08	1	1.16	1	1	8	7356	0	-29	-29	31.01	0	10	1	31.01	0	218.69	44.08	0.04	44	44.06	44.08	44.11	44.17	-59.3	0.06	-59.42	-59.34	-59.3	-59.27	-59.2
-59.31	44.09	1	1.2	1	1	8	7356	0	-18	-18	30.49	0	10	1	30.49	0	219.53	44.09	0.04	44.02	44.06	44.09	44.11	44.16	-59.31	0.05	-59.4	-59.34	-59.31	-59.28	-59.22
-59.24	44.05	1	1.26	1	1	8	7356	0	-4	-4	35.27	0	10	1	35.27	0	223.53	44.04	0.06	43.93	44	44.05	44.08	44.15	-59.24	0.08	-59.39	-59.29	-59.24	-59.19	-59.08
-59.22	44.02	1	1.23	1	1	8	7356	0	-6	-6	36.74	0	10	1	36.74	0	223.36	44.02	0.05	43.92	43.99	44.02	44.06	44.12	-59.22	0.06	-59.34	-59.26	-59.22	-59.17	-59.09
-59.21	43.99	1	1.21	1	1	8	7356	0	-14	-14	37.72	0	10	1	37.72	0	223.69	43.99	0.05	43.9	43.96	43.99	44.02	44.09	-59.21	0.06	-59.32	-59.25	-59.21	-59.17	-59.11
-59.22	43.95	1	1.18	1	1	8	7356	0	-82	-82	37.62	0	10	1	37.62	0	224.53	43.95	0.05	43.85	43.91	43.95	43.98	44.05	-59.22	0.06	-59.33	-59.26	-59.22	-59.18	-59.1
-59.16	43.96	1	1.18	1	1	8	7356	0	-67	-67	42.13	0	10	1	42.13	0	224.36	43.96	0.06	43.84	43.92	43.96	44.01	44.07	-59.16	0.07	-59.3	-59.21	-59.16	-59.11	-59.02
-59.11	43.97	1	1.17	1	1	8	7356	0	-87	-87	45.93	0	10	1	45.93	0	224.69	43.97	0.05	43.86	43.93	43.97	44.01	44.07	-59.11	0.06	-59.25	-59.15	-59.11	-59.07	-58.99
-59.12	43.97	1	1.18	1	1	8	7356	0	-87	-87	45.13	0	10	1	45.13	0	225.53	43.97	0.07	43.84	43.93	43.97	44.01	44.1	-59.12	0.09	-59.29	-59.18	-59.12	-59.06	-58.94
-59.11	43.98	1	1.26	1	1	8	7356	0	-80	-80	45.8	0	8	1	45.8	0	225.36	43.98	0.06	43.84	43.94	43.98	44.02	44.1	-59.11	0.09	-59.28	-59.17	-59.11	-59.05	-58.93
-59.22	44.05	1	1.26	1	1	8	7356	0	-18	-18	36.87	0	10	1	36.87	0	231.53	44.05	0.06	43.93	44	44.05	44.09	44.18	-59.22	0.1	-59.41	-59.28	-59.22	-59.15	-59.02
-59.21	44.04	1	1.26	1	1	8	7356	0	-18	-18	37.59	0	10	1	37.59	0	231.36	44.04	0.06	43.92	44	44.04	44.09	44.16	-59.21	0.09	-59.39	-59.26	-59.21	-59.14	-59.03
-59.64	44.09	1	1.22	1	1	8	7356	0	-26	-26	8.23	1	10	1	8.23	1	233.36	44.09	0.06	43.99	44.06	44.09	44.13	44.21	-59.65	0.1	-59.86	-59.71	-59.64	-59.59	-59.48
-59.66	44.1	1	1.17	1	1	8	7356	0	-34	-34	8.86	1	10	1	8.86	1	233.69	44.1	0.05	44	44.07	44.1	44.13	44.19	-59.66	0.05	-59.75	-59.69	-59.66	-59.63	-59.56
-59.68	44.06	1	1.15	1	1	8	7356	0	-16	-16	4.28	1	10	1	4.28	1	234.53	44.06	0.04	43.98	44.04	44.06	44.08	44.13	-59.68	0.04	-59.76	-59.71	-59.68	-59.66	-59.61
-59.64	44.06	1	1.12	1	1	8	7356	0	-18	-18	5.29	1	10	1	5.29	1	234.36	44.06	0.05	43.96	44.03	44.06	44.09	44.15	-59.64	0.06	-59.74	-59.67	-59.64	-59.6	-59.52
-59.62	44.05	1	1.16	1	1	8	7356	0	-16	-16	5.68	1	10	1	5.68	1	234.69	44.05	0.04	43.98	44.03	44.05	44.08	44.13	-59.62	0.05	-59.71	-59.65	-59.62	-59.59	-59.52
-59.62	44.05	1	1.27	1	1	8	7356	0	-16	-16	5.68	1	10	1	5.68	1	235.53	44.05	0.04	43.97	44.02	44.05	44.07	44.12	-59.62	0.05	-59.7	-59.65	-59.62	-59.59	-59.53
-59.26	44.05	1	1.2	1	1	8	7356	0	-4	-4	33.68	0	10	1	33.68	0	236.69	44.05	0.05	43.96	44.02	44.05	44.08	44.14	-59.26	0.06	-59.39	-59.3	-59.26	-59.22	-59.13
-59.25	44.07	1	1.22	1	1	8	7356	0	-12	-12	34.75	0	10	1	34.75	0	237.53	44.07	0.05	43.97	44.04	44.07	44.1	44.16	-59.25	0.06	-59.38	-59.29	-59.25	-59.21	-59.12
-59.2	44.09	1	1.27	1	1	8	7356	0	-165	-165	39.07	0	8	1	39.07	0	237.36	44.09	0.05	44	44.05	44.09	44.12	44.17	-59.19	0.07	-59.32	-59.24	-59.2	-59.15	-59.05
-59.14	44.1	1	1.26	1	1	8	7356	0	-293	-293	43.99	0	0	1	43.99	0	237.69	44.11	0.05	44.01	44.07	44.1	44.14	44.2	-59.13	0.08	-59.28	-59.18	-59.14	-59.08	-58.96
-59.11	44.09	1	1.23	1	1	8	7356	0	-267	-267	46.15	0	0	1	46.15	0	238.53	44.09	0.05	43.99	44.06	44.09	44.13	44.21	-59.1	0.11	-59.28	-59.17	-59.11	-59.04	-58.87
-59.08	44.09	1	1.24	1	1	8	7356	0	-491	-491	48.52	0	0	1	48.52	0	238.36	44.09	0.05	43.99	44.06	44.09	44.13	44.2	-59.07	0.12	-59.27	-59.15	-59.08	-59	-58.82
-59.63	44.05	1	1.2	1	1	8	7356	0	-16	-16	5.04	1	10	1	5.04	1	240.36	44.05	0.04	43.97	44.02	44.05	44.08	44.13	-59.63	0.05	-59.73	-59.66	-59.63	-59.6	-59.54
-59.62	44.05	1	1.16	1	1	8	7356	0	-16	-16	5.68	1	10	1	5.68	1	240.69	44.05	0.05	43.96	44.02	44.05	44.08	44.14	-59.62	0.06	-59.74	-59.66	-59.62	-59.58	-59.49
-59.6	44.04	1	1.22	1	1	8	7356	0	-20	-20	6.65	1	10	1	6.65	1	241.36	44.04	0.04	43.96	44.01	44.04	44.07	44.12	-59.6	0.06	-59.72	-59.64	-59.6	-59.56	-59.48
-59.18	44.05	1	1.14	1	1	8	7356	0	-38	-38	40.06	0	8	1	40.06	0	243.53	44.05	0.05	43.95	44.02	44.05	44.08	44.14	-59.18	0.07	-59.32	-59.22	-59.18	-59.13	-59.04
-59.2	44.04	1	1.1	1	1	8	7356	0	-38	-38	38.39	0	8	1	38.39	0	243.36	44.04	0.04	43.96	44.01	44.04	44.06	44.11	-59.19	0.05	-59.28	-59.23	-59.2	-59.17	-59.1
-59.18	44.04	1	1.08	1	1	8	7356	0	-38	-38	39.99	0	8	1	39.99	0	243.69	44.04	0.04	43.97	44.02	44.04	44.07	44.12	-59.18	0.04	-59.27	-59.21	-59.18	-59.15	-59.1
-60.15	43.99	1	1.23	1	1	8	7355	0	-4	-4	4.38	1	10	1	4.38	1	213.88	43.99	0.05	43.9	43.95	43.99	44.02	44.08	-60.16	0.07	-60.32	-60.2	-60.15	-60.11	-60.04
-60.2	43.97	1	1.15	1	1	8	7355	0	-4	-4	6.24	1	10	1	6.24	1	214.22	43.97	0.03	43.91	43.95	43.97	43.99	44.03	-60.2	0.06	-60.31	-60.24	-60.2	-60.17	-60.09
-60.28	43.97	1	1.11	1	1	8	7355	0	-26	-26	12.53	0	10	1	12.53	0	214.55	43.97	0.04	43.89	43.95	43.97	44	44.05	-60.28	0.07	-60.4	-60.32	-60.28	-60.23	-60.13
-60.22	43.98	1	1.18	1	1	8	7355	0	-4	-4	8.1	1	10	1	8.1	1	214.88	43.98	0.03	43.91	43.95	43.98	44	44.04	-60.22	0.05	-60.32	-60.26	-60.22	-60.19	-60.12
-60.2	43.97	1	1.07	1	1	8	7355	0	-4	-4	6.24	1	10	1	6.24	1	218.55	43.97	0.04	43.89	43.94	43.97	44	44.05	-60.18	0.1	-60.35	-60.26	-60.2	-60.1	-59.98
-60.17	43.98	1	1.06	1	1	8	7355	0	-4	-4	4.55	1	10	1	4.55	1	218.88	43.98	0.04	43.9	43.95	43.98	44.01	44.06	-60.17	0.06	-60.28	-60.21	-60.17	-60.13	-60.07
-60.18	43.98	1	1.04	1	1	8	7355	0	-4	-4	5.21	1	10	1	5.21	1	219.22	43.98	0.05	43.88	43.94	43.98	44.01	44.07	-60.19	0.07	-60.33	-60.23	-60.18	-60.14	-60.05
-60.18	43.98	1	1.05	1	1	8	7355	0	-4	-4	5.21	1	10	1	5.21	1	219.55	43.98	0.04	43.88	43.95	43.98	44.01	44.06	-60.18	0.06	-60.31	-60.22	-60.18	-60.14	-60.06
-60.2	43.97	1	1.1	1	1	8	7355	0	-4	-4	6.24	1	10	1	6.24	1	220.22	43.98	0.05	43.89	43.95	43.97	44.01	44.07	-60.19	0.06	-60.3	-60.23	-60.2	-60.16	-60.08
-60.18	44	1	1.15	1	1	8	7355	0	-4	-4	6.67	1	10	1	6.67	1	220.55	44	0.05	43.9	43.97	44	44.03	44.09	-60.18	0.05	-60.28	-60.22	-60.18	-60.15	-60.08
-60.15	44.03	1	1.22	1	1	8	7355	0	-4	-4	8.59	1	10	1	8.59	1	220.88	44.03	0.04	43.95	44	44.03	44.06	44.11	-60.14	0.05	-60.24	-60.18	-60.15	-60.11	-60.04
-60.11	44.11	1	1.17	1	1	8	7355	0	-48	-48	17.3	0	10	1	17.3	0	221.22	44.11	0.04	44.04	44.09	44.11	44.14	44.18	-60.11	0.05	-60.19	-60.14	-60.11	-60.08	-60.02
-60.08	44.13	1	1.08	1	1	8	7355	0	-49	-49	19.81	0	10	1	19.81	0	221.55	44.13	0.04	44.04	44.1	44.13	44.16	44.21	-60.08	0.05	-60.17	-60.12	-60.08	-60.04	-59.97
-60.07	44.1	1	1.07	1	1	8	7355	0	-47	-47	16.73	0	10	1	16.73	0	221.88	44.1	0.03	44.04	44.08	44.1	44.13	44.17	-60.07	0.04	-60.15	-60.09	-60.07	-60.04	-59.99
-60.05	44.11	1	1.06	1	1	8	7355	0	-45	-45	18.27	0	10	1	18.27	0	222.22	44.11	0.03	44.04	44.09	44.11	44.14	44.18	-60.06	0.05	-60.15	-60.09	-60.05	-60.02	-59.96
-60.02	44.11	1	1.07	1	1	8	7355	0	-53	-53	19.19	0	10	1	19.19	0	222.55	44.11	0.04	44.04	44.08	44.11	44.13	44.18	-60.02	0.05	-60.12	-60.06	-60.02	-59.99	-59.91
-60.06	44.1	1	1.07	1	1	8	7355	0	-45	-45	16.96	0	10	1	16.96	0	222.88	44.1	0.03	44.04	44.08	44.1	44.12	44.17	-60.06	0.04	-60.14	-60.09	-60.06	-60.03	-59.99
-60.09	44.1	1	1.07	1	1	8	7355	0	-47	-47	16.38	0	10	1	16.38	0	223.22	44.1	0.03	44.04	44.08	44.1	44.12	44.16	-60.09	0.05	-60.18	-60.12	-60.09	-60.05	-59.99
-60.07	44.12	1	1.06	1	1	8	7355	0	-47	-47	18.89	0	10	1	18.89	0	223.55	44.12	0.05	44.03	44.09	44.12	44.15	44.21	-60.07	0.06	-60.21	-60.12	-60.07	-60.03	-59.95
-60.15	44.12	1	1.09	1	1	8	7355	0	-60	-60	18.48	0	10	1	18.48	0	223.88	44.12	0.04	44.04	44.09	44.12	44.14	44.2	-60.15	0.05	-60.24	-60.18	-60.15	-60.12	-60.05
-60.14	44.09	1	1.18	1	1	8	7355	0	-50	-50	15.08	0	10	1	15.08	0	224.22	44.08	0.03	44.03	44.07	44.09	44.1	44.14	-60.14	0.04	-60.22	-60.16	-60.14	-60.12	-60.07
-60.11	44.03	1	1.14	1	1	8	7355	0	-20	-20	8.43	1	10	1	8.43	1	224.55	44.03	0.03	43.97	44.01	44.03	44.05	44.1	-60.11	0.05	-60.2	-60.14	-60.11	-60.08	-60.02
-60.11	44.01	1	1.09	1	1	8	7355	0	-6	-6	6.24	1	10	1	6.24	1	224.88	44.01	0.05	43.93	43.98	44.01	44.04	44.11	-60.11	0.06	-60.22	-60.15	-60.11	-60.07	-59.98
-60.09	44.02	1	1.11	1	1	8	7355	0	-24	-24	7.76	1	10	1	7.76	1	225.22	44.02	0.03	43.95	43.99	44.02	44.04	44.08	-60.09	0.06	-60.2	-60.13	-60.09	-60.06	-59.99
-60.06	44.07	1	1.11	1	1	8	7355	0	-68	-68	13.82	0	10	1	13.82	0	225.55	44.08	0.04	44	44.05	44.07	44.1	44.16	-60.06	0.05	-60.16	-60.09	-60.06	-60.03	-59.96
-60.08	44.08	1	1.12	1	1	8	7355	0	-42	-42	14.37	0	10	1	14.37	0	225.88	44.08	0.03	44.01	44.06	44.08	44.11	44.15	-60.08	0.04	-60.17	-60.11	-60.08	-60.05	-59.99
-60.07	44.1	1	1.16	1	1	8	7355	0	-47	-47	16.73	0	10	1	16.73	0	226.22	44.1	0.04	44.03	44.07	44.1	44.12	44.16	-60.07	0.04	-60.16	-60.1	-60.07	-60.04	-59.98
-60	44.11	1	1.22	1	1	8	7355	0	-57	-57	19.94	0	10	1	19.94	0	226.55	44.11	0.04	44.03	44.09	44.11	44.14	44.19	-60	0.06	-60.11	-60.04	-60	-59.96	-59.88
-59.75	44.09	1	1.04	1	1	8	7355	0	-26	-26	9.5	1	10	1	9.5	1	227.22	44.09	0.03	44.02	44.06	44.09	44.11	44.16	-59.75	0.06	-59.88	-59.79	-59.75	-59.71	-59.65
-60.16	44	1	1.24	1	1	8	7355	0	-4	-4	5.74	1	10	1	5.74	1	228.22	44	0.03	43.93	43.98	44	44.02	44.06	-60.16	0.04	-60.23	-60.18	-60.16	-60.14	-60.09
-60.14	43.99	1	1.14	1	1	8	7355	0	-4	-4	4.08	1	10	1	4.08	1	228.55	43.99	0.05	43.9	43.96	43.99	44.02	44.09	-60.14	0.06	-60.26	-60.18	-60.14	-60.1	-60.03
-60.2	43.97	1	1.1	1	1	8	7355	0	-4	-4	6.24	1	10	1	6.24	1	228.88	43.97	0.03	43.91	43.95	43.97	43.99	44.03	-60.19	0.04	-60.28	-60.22	-60.2	-60.16	-60.11
-60.17	43.99	1	1.08	1	1	8	7355	0	-4	-4	5.04	1	10	1	5.04	1	229.88	43.99	0.04	43.91	43.96	43.99	44.01	44.06	-60.16	0.05	-60.27	-60.19	-60.17	-60.13	-60.07
-60.15	44.01	1	1.12	1	1	8	7355	0	-4	-4	6.44	1	10	1	6.44	1	230.22	44.01	0.04	43.93	43.98	44.01	44.04	44.09	-60.15	0.04	-60.24	-60.18	-60.15	-60.12	-60.07
-60.16	44.06	1	1.14	1	1	8	7355	0	-18	-18	12.02	0	10	1	12.02	0	230.55	44.06	0.03	44	44.04	44.06	44.08	44.12	-60.16	0.04	-60.24	-60.18	-60.16	-60.13	-60.08
-60.15	44.08	1	1.12	1	1	8	7355	0	-50	-50	14.06	0	10	1	14.06	0	230.88	44.08	0.03	44.02	44.06	44.08	44.1	44.15	-60.15	0.04	-60.22	-60.17	-60.15	-60.12	-60.07
-60.18	44.07	1	1.16	1	1	8	7355	0	-26	-26	13.54	0	10	1	13.54	0	231.22	44.07	0.03	44	44.05	44.07	44.09	44.14	-60.18	0.04	-60.25	-60.2	-60.18	-60.15	-60.1
-60.15	44.06	1	1.22	1	1	8	7355	0	-18	-18	11.86	0	10	1	11.86	0	231.55	44.06	0.05	43.97	44.02	44.06	44.09	44.15	-60.15	0.05	-60.25	-60.19	-60.15	-60.12	-60.04
-60.12	43.78	1	1.26	1	1	8	7355	0	-51	-51	17.72	0	10	1	17.72	0	233.22	43.78	0.05	43.69	43.74	43.78	43.81	43.87	-60.13	0.05	-60.22	-60.16	-60.12	-60.09	-60.03
-60.09	43.78	1	1.13	1	1	8	7355	0	-41	-41	17.32	0	10	1	17.32	0	233.55	43.79	0.04	43.71	43.76	43.78	43.81	43.87	-60.09	0.05	-60.18	-60.12	-60.09	-60.06	-59.99
-60.11	43.78	1	1.09	1	1	8	7355	0	-51	-51	17.55	0	10	1	17.55	0	233.88	43.78	0.03	43.71	43.75	43.78	43.8	43.84	-60.11	0.04	-60.18	-60.13	-60.11	-60.08	-60.04
-60.16	43.74	1	1.05	1	1	8	7355	0	-53	-53	22.88	0	10	1	22.88	0	234.22	43.74	0.03	43.67	43.72	43.74	43.77	43.81	-60.16	0.04	-60.24	-60.19	-60.16	-60.14	-60.07
-60.06	43.79	1	1.09	1	1	8	7355	0	-51	-51	15.83	0	10	1	15.83	0	234.55	43.79	0.04	43.72	43.76	43.79	43.82	43.86	-60.06	0.04	-60.14	-60.09	-60.06	-60.03	-59.97
-60.02	43.81	1	1.05	1	1	8	7355	0	-46	-46	13.36	0	10	1	13.36	0	234.88	43.81	0.03	43.74	43.79	43.81	43.83	43.86	-60.02	0.04	-60.09	-60.05	-60.02	-60	-59.95
-60.08	43.78	1	1.03	1	1	8	7355	0	-41	-41	17.16	0	10	1	17.16	0	235.22	43.78	0.03	43.71	43.76	43.78	43.8	43.84	-60.08	0.04	-60.16	-60.11	-60.08	-60.06	-60
-59.99	43.79	1	1.04	1	1	8	7355	0	-62	-62	15.59	0	10	1	15.59	0	235.55	43.79	0.04	43.71	43.76	43.79	43.82	43.87	-59.99	0.05	-60.1	-60.02	-59.99	-59.96	-59.89
-60.04	43.8	1	1.07	1	1	8	7355	0	-51	-51	14.59	0	10	1	14.59	0	235.88	43.8	0.04	43.73	43.78	43.8	43.82	43.87	-60.04	0.04	-60.12	-60.07	-60.04	-60.01	-59.97
-60	43.82	1	1.11	1	1	8	7355	0	-46	-46	12.3	0	10	1	12.3	0	236.22	43.82	0.03	43.76	43.81	43.82	43.84	43.88	-60	0.03	-60.07	-60.03	-60	-59.98	-59.94
-60.07	43.83	1	1.06	1	1	8	7355	0	-72	-72	11.54	0	10	1	11.54	0	236.88	43.83	0.03	43.76	43.81	43.83	43.85	43.89	-60.07	0.03	-60.13	-60.09	-60.07	-60.05	-60
-60.01	43.82	1	1.08	1	1	8	7355	0	-34	-34	12.26	0	10	1	12.26	0	237.22	43.82	0.04	43.76	43.8	43.82	43.85	43.89	-60.01	0.04	-60.09	-60.04	-60.01	-59.99	-59.93
-60.05	43.85	1	1.16	1	1	8	7355	0	-53	-53	9.11	1	10	1	9.11	1	237.55	43.85	0.04	43.76	43.82	43.85	43.88	43.94	-60.06	0.06	-60.17	-60.09	-60.05	-60.02	-59.95
-60.14	43.86	1	1.18	1	1	8	7355	0	-42	-42	9.7	1	10	1	9.7	1	238.22	43.86	0.03	43.8	43.84	43.86	43.88	43.92	-60.14	0.04	-60.22	-60.17	-60.14	-60.12	-60.07
-60.12	43.81	1	1.16	1	1	8	7355	0	-72	-72	14.48	0	10	1	14.48	0	238.55	43.81	0.04	43.74	43.78	43.81	43.83	43.88	-60.12	0.05	-60.21	-60.15	-60.12	-60.09	-60.04
-60.14	43.78	1	1.11	1	1	8	7355	0	-43	-43	18.15	0	10	1	18.15	0	238.88	43.78	0.04	43.7	43.75	43.78	43.8	43.85	-60.14	0.04	-60.23	-60.17	-60.14	-60.11	-60.06
-60.21	43.81	1	1.1	1	1	8	7355	0	-45	-45	17.1	0	10	1	17.1	0	239.22	43.81	0.04	43.74	43.79	43.81	43.84	43.89	-60.21	0.05	-60.32	-60.25	-60.21	-60.18	-60.11
-60.17	43.85	1	1.1	1	1	8	7355	0	-20	-20	11.65	0	10	1	11.65	0	239.55	43.84	0.05	43.75	43.81	43.85	43.88	43.93	-60.17	0.06	-60.29	-60.21	-60.17	-60.13	-60.06
-60.17	43.88	1	1.06	1	1	8	7355	0	-14	-14	8.82	1	10	1	8.82	1	239.88	43.88	0.05	43.78	43.85	43.88	43.91	43.98	-60.17	0.05	-60.27	-60.2	-60.17	-60.14	-60.08
-60.18	43.88	1	1.11	1	1	8	7355	0	-14	-14	9.33	1	10	1	9.33	1	240.22	43.87	0.04	43.79	43.85	43.88	43.9	43.95	-60.18	0.05	-60.27	-60.21	-60.18	-60.15	-60.08
-60.19	43.8	1	1.09	1	1	8	7355	0	-52	-52	17.37	0	10	1	17.37	0	240.55	43.8	0.04	43.73	43.78	43.8	43.83	43.88	-60.19	0.06	-60.3	-60.22	-60.19	-60.15	-60.08
-60.11	43.81	1	1.08	1	1	8	7355	0	-72	-72	14.28	0	10	1	14.28	0	240.88	43.81	0.03	43.75	43.79	43.81	43.84	43.88	-60.11	0.04	-60.19	-60.13	-60.11	-60.08	-60.03
-60.1	43.8	1	1.08	1	1	8	7355	0	-60	-60	15.22	0	10	1	15.22	0	241.22	43.8	0.04	43.73	43.78	43.8	43.82	43.87	-60.1	0.04	-60.17	-60.12	-60.1	-60.07	-60.02
-60.09	43.78	1	1.1	1	1	8	7355	0	-41	-41	17.32	0	10	1	17.32	0	241.55	43.79	0.04	43.71	43.76	43.78	43.81	43.87	-60.09	0.05	-60.18	-60.13	-60.09	-60.06	-59.99
-60.04	43.81	1	1.14	1	1	8	7355	0	-51	-51	13.49	0	10	1	13.49	0	241.88	43.81	0.04	43.74	43.79	43.81	43.84	43.89	-60.04	0.04	-60.12	-60.07	-60.04	-60.02	-59.96
-60.03	43.83	1	1.18	1	1	8	7355	0	-34	-34	11.18	0	10	1	11.18	0	242.22	43.83	0.05	43.74	43.8	43.83	43.86	43.92	-60.03	0.06	-60.15	-60.07	-60.03	-60	-59.92
-60.04	43.87	1	1.28	1	1	8	7355	0	-20	-20	6.86	1	10	1	6.86	1	242.55	43.87	0.04	43.8	43.85	43.87	43.9	43.96	-60.04	0.05	-60.13	-60.07	-60.04	-60.01	-59.95
-60.15	43.82	1	1.07	1	1	8	7367	0	-62	-62	14.2	0	10	1	14.2	0	222.88	43.83	0.05	43.74	43.79	43.82	43.86	43.95	-60.14	0.07	-60.26	-60.19	-60.15	-60.11	-59.96
-60.18	43.98	1	1.03	1	1	8	7367	0	-4	-4	5.21	1	10	1	5.21	1	223.88	43.98	0.01	43.96	43.97	43.98	43.98	43.99	-60.18	0.01	-60.19	-60.18	-60.18	-60.17	-60.16
-59.92	44.18	1	1	1	1	8	7367	0	-124	-124	25.29	0	8	1	25.29	0	225.21	44.18	0.02	44.13	44.16	44.18	44.19	44.21	-59.91	0.03	-59.96	-59.93	-59.92	-59.9	-59.84
-59.93	43.73	1	1.11	1	1	8	7367	0	-71	-71	22.33	0	10	1	22.33	0	228.21	43.73	0.01	43.71	43.73	43.73	43.74	43.76	-59.93	0.02	-59.97	-59.94	-59.93	-59.92	-59.9
-59.93	43.79	1	1.19	1	1	8	7367	0	-90	-90	15.68	0	10	1	15.68	0	228.54	43.79	0.04	43.71	43.76	43.79	43.81	43.87	-59.94	0.05	-60.04	-59.97	-59.93	-59.9	-59.84
-59.92	43.85	1	1.28	1	1	8	7367	0	-74	-74	9.1	1	10	1	9.1	1	228.88	43.84	0.02	43.79	43.83	43.85	43.86	43.89	-59.92	0.02	-59.97	-59.94	-59.92	-59.91	-59.88
-59.99	43.88	1	1.23	1	1	8	7367	0	-41	-41	5.58	1	10	1	5.58	1	229.21	43.89	0.02	43.87	43.88	43.88	43.9	43.93	-59.99	0.01	-60.01	-59.99	-59.99	-59.98	-59.96
-59.91	44	1	1.04	1	1	8	7367	0	-4	-4	7.56	1	10	1	7.56	1	229.54	43.99	0.04	43.9	43.97	44	44.01	44.04	-59.91	0.03	-59.97	-59.93	-59.91	-59.9	-59.85
-59.66	43.98	1	1.18	1	1	8	7367	0	-12	-12	4.87	1	10	1	4.87	1	233.54	43.98	0.04	43.9	43.95	43.98	44.01	44.07	-59.66	0.08	-59.8	-59.72	-59.66	-59.59	-59.48
-59.39	44.18	1	1.1	1	1	8	7367	0	-233	-233	29.06	0	8	1	29.06	0	234.54	44.18	0.04	44.09	44.15	44.18	44.21	44.26	-59.39	0.06	-59.52	-59.43	-59.39	-59.35	-59.28
-59.42	44.12	1	1.09	1	1	8	7367	0	-134	-134	23.43	0	8	1	23.43	0	234.88	44.12	0.01	44.09	44.11	44.12	44.13	44.14	-59.42	0.02	-59.45	-59.43	-59.42	-59.41	-59.39
-59.45	44.13	1	1.09	1	1	8	7367	0	-182	-182	21.93	0	8	1	21.93	0	235.21	44.13	0.01	44.11	44.13	44.13	44.13	44.14	-59.45	0.01	-59.47	-59.46	-59.45	-59.44	-59.43
-59.44	44.09	1	1.08	1	1	8	7367	0	-84	-84	20.58	0	10	1	20.58	0	235.54	44.09	0.03	44.03	44.07	44.09	44.11	44.15	-59.44	0.03	-59.5	-59.46	-59.44	-59.41	-59.37
-59.48	44.12	1	1.13	1	1	8	7367	0	-150	-150	19.32	0	10	1	19.32	0	235.88	44.12	0.02	44.09	44.11	44.12	44.13	44.15	-59.48	0.02	-59.52	-59.49	-59.48	-59.47	-59.44
-59.48	44.13	1	1.16	1	1	8	7367	0	-180	-180	19.97	0	8	1	19.97	0	236.21	44.13	0.01	44.12	44.13	44.13	44.13	44.14	-59.48	0.01	-59.5	-59.49	-59.48	-59.47	-59.46
-59.53	44.11	1	1.16	1	1	8	7367	0	-158	-158	15.46	0	10	1	15.46	0	236.54	44.11	0.04	44.02	44.08	44.11	44.14	44.2	-59.53	0.07	-59.66	-59.57	-59.53	-59.48	-59.38
-59.63	44.04	1	1.05	1	1	8	7367	0	-16	-16	4.42	1	10	1	4.42	1	236.88	44.04	0.04	43.98	44.02	44.04	44.07	44.12	-59.63	0.07	-59.74	-59.68	-59.63	-59.58	-59.47
-59.54	44.11	1	1.16	1	1	8	7367	0	-132	-132	14.85	0	10	1	14.85	0	237.21	44.11	0.02	44.07	44.1	44.11	44.13	44.15	-59.55	0.02	-59.59	-59.56	-59.54	-59.53	-59.5
-59.39	44.09	1	1.01	1	1	8	7367	0	-64	-64	24.34	0	10	1	24.34	0	237.54	44.09	0.03	44.03	44.07	44.09	44.11	44.15	-59.4	0.05	-59.52	-59.43	-59.39	-59.36	-59.31
-59.58	44.15	1	1.01	1	1	8	7367	0	-90	-90	16.34	0	8	1	16.34	0	237.88	44.15	0.04	44.08	44.13	44.15	44.18	44.22	-59.57	0.04	-59.62	-59.6	-59.58	-59.55	-59.47
-59.5	44.13	1	1.04	1	1	8	7367	0	-180	-180	18.72	0	10	1	18.72	0	238.21	44.13	0.02	44.08	44.11	44.13	44.14	44.17	-59.5	0.03	-59.56	-59.52	-59.5	-59.48	-59.44
-59.63	44.03	1	1.01	1	1	8	7367	0	-16	-16	4.03	1	10	1	4.03	1	238.54	44.03	0.02	44	44.02	44.03	44.04	44.06	-59.63	0.02	-59.67	-59.64	-59.63	-59.61	-59.58
-59.65	44.08	1	1.03	1	1	8	7367	0	-26	-26	6.9	1	10	1	6.9	1	238.88	44.08	0.02	44.05	44.07	44.08	44.1	44.12	-59.65	0.02	-59.69	-59.66	-59.65	-59.64	-59.59
-59.48	44.12	1	1.01	1	1	8	7367	0	-150	-150	19.32	0	10	1	19.32	0	239.21	44.12	0.02	44.08	44.11	44.12	44.14	44.16	-59.48	0.03	-59.54	-59.51	-59.48	-59.46	-59.42
-59.6	44.07	1	1.13	1	1	8	7367	0	-22	-22	8.31	1	10	1	8.31	1	239.54	44.07	0.02	44.03	44.06	44.07	44.08	44.11	-59.6	0.03	-59.67	-59.62	-59.6	-59.59	-59.54
-59.64	44.05	1	1.19	1	1	8	7367	0	-12	-12	4.44	1	10	1	4.44	1	239.88	44.05	0.01	44.04	44.05	44.05	44.05	44.06	-59.64	0.01	-59.67	-59.65	-59.64	-59.64	-59.62
-59.62	44.05	1	1.27	1	1	8	7367	0	-16	-16	5.68	1	10	1	5.68	1	240.21	44.05	0.02	44.02	44.04	44.05	44.06	44.08	-59.62	0.02	-59.67	-59.64	-59.62	-59.61	-59.57
-59.24	44.59	1	1.08	1	1	8	7367	0	-59	-59	72.3	0	10	1	72.3	0	242.54	44.59	0.03	44.52	44.56	44.59	44.61	44.66	-59.24	0.04	-59.3	-59.26	-59.24	-59.22	-59.16
-59.05	44.66	1	1.01	1	1	8	7367	0	-176	-176	86.94	0	8	1	86.94	0	242.88	44.67	0.05	44.58	44.63	44.66	44.7	44.77	-59.06	0.04	-59.16	-59.08	-59.05	-59.03	-59
-59.29	44.61	1	1.01	1	1	8	7367	0	-63	-63	72.46	0	10	1	72.46	0	243.21	44.62	0.04	44.54	44.59	44.61	44.64	44.69	-59.28	0.03	-59.34	-59.31	-59.29	-59.26	-59.2
-59.15	44.6	1	1.03	1	1	8	7367	0	-61	-61	76.95	0	10	1	76.95	0	243.54	44.6	0.03	44.54	44.58	44.6	44.62	44.67	-59.15	0.04	-59.24	-59.18	-59.15	-59.12	-59.06
-59.22	44.58	1	1.09	1	1	8	7367	0	-65	-65	72.12	0	10	1	72.12	0	243.88	44.58	0.02	44.53	44.57	44.58	44.6	44.62	-59.22	0.02	-59.25	-59.23	-59.22	-59.2	-59.18
-60.14	43.99	1	1.09	1	1	8	7376	0	-4	-4	4.08	1	10	2	4.08	1	212.97	43.99	0.04	43.91	43.96	43.99	44.02	44.08	-60.14	0.06	-60.25	-60.18	-60.14	-60.11	-60.03
-60.14	44	1	1.1	1	1	8	7376	0	-4	-4	5.15	1	10	2	5.15	1	213.3	44	0.04	43.92	43.97	44	44.02	44.08	-60.14	0.05	-60.25	-60.18	-60.14	-60.11	-60.04
-60.11	44.02	1	1.12	1	1	8	7376	0	-6	-6	7.33	1	10	2	7.33	1	213.63	44.02	0.04	43.94	44	44.02	44.05	44.11	-60.11	0.05	-60.22	-60.14	-60.11	-60.07	-60.01
-60.03	44.07	1	1.1	1	1	8	7376	0	-70	-70	14.89	0	10	2	14.89	0	213.97	44.07	0.04	44	44.05	44.07	44.09	44.14	-60.03	0.06	-60.14	-60.07	-60.03	-60	-59.91
-60.08	44.08	1	1.08	1	1	8	7376	0	-42	-42	14.37	0	10	2	14.37	0	214.3	44.08	0.04	44	44.06	44.08	44.11	44.16	-60.08	0.06	-60.19	-60.13	-60.08	-60.05	-59.96
-60.03	44.12	1	1.09	1	1	8	7376	0	-53	-53	19.88	0	10	2	19.88	0	214.63	44.12	0.04	44.05	44.09	44.12	44.14	44.19	-60.03	0.06	-60.13	-60.07	-60.03	-60	-59.91
-60.06	44.12	1	1.11	1	1	8	7376	0	-45	-45	19.09	0	10	2	19.09	0	214.97	44.12	0.04	44.05	44.1	44.12	44.15	44.2	-60.06	0.05	-60.17	-60.1	-60.06	-60.03	-59.96
-60.02	44.15	1	1.15	1	1	8	7376	0	-84	-84	23.28	0	8	2	23.28	0	215.3	44.15	0.04	44.06	44.12	44.15	44.18	44.23	-60.02	0.06	-60.13	-60.06	-60.02	-59.98	-59.92
-60.23	44.09	1	1.12	1	1	8	7376	0	-60	-60	17.22	0	10	2	17.22	0	219.97	44.09	0.04	44.01	44.06	44.09	44.12	44.17	-60.23	0.06	-60.34	-60.27	-60.23	-60.2	-60.12
-60.19	44.09	1	1.08	1	1	8	7376	0	-60	-60	15.9	0	10	2	15.9	0	220.3	44.09	0.05	43.99	44.06	44.09	44.12	44.19	-60.19	0.07	-60.32	-60.23	-60.19	-60.15	-60.06
-60.19	44.12	1	1.06	1	1	8	7376	0	-72	-72	19.09	0	10	2	19.09	0	220.63	44.12	0.04	44.03	44.09	44.12	44.14	44.19	-60.19	0.05	-60.29	-60.22	-60.19	-60.16	-60.1
-60.13	44.06	1	1.05	1	1	8	7376	0	-34	-34	11.7	0	10	2	11.7	0	220.97	44.06	0.04	43.99	44.03	44.06	44.08	44.13	-60.13	0.05	-60.22	-60.16	-60.13	-60.1	-60.05
-60.17	44.03	1	1.04	1	1	8	7376	0	-4	-4	9.09	1	10	2	9.09	1	221.3	44.03	0.04	43.95	44	44.03	44.06	44.12	-60.18	0.05	-60.27	-60.21	-60.17	-60.14	-60.07
-60.12	44.08	1	1.07	1	1	8	7376	0	-36	-36	13.92	0	10	2	13.92	0	221.63	44.08	0.04	44	44.05	44.08	44.1	44.15	-60.11	0.05	-60.21	-60.15	-60.12	-60.08	-60.02
-60.12	44.11	1	1.05	1	1	8	7376	0	-48	-48	17.26	0	10	2	17.26	0	221.97	44.11	0.03	44.05	44.09	44.11	44.14	44.18	-60.12	0.04	-60.2	-60.15	-60.12	-60.09	-60.05
-60.1	44.11	1	1.04	1	1	8	7376	0	-47	-47	17.37	0	10	2	17.37	0	222.3	44.11	0.04	44.04	44.09	44.11	44.14	44.18	-60.1	0.05	-60.2	-60.13	-60.1	-60.07	-60.01
-60.09	44.1	1	1.05	1	1	8	7376	0	-47	-47	16.38	0	10	2	16.38	0	222.63	44.1	0.03	44.04	44.08	44.1	44.12	44.16	-60.1	0.04	-60.17	-60.12	-60.09	-60.07	-60.03
-60.12	44.1	1	1.05	1	1	8	7376	0	-48	-48	16.15	0	10	2	16.15	0	222.97	44.1	0.03	44.04	44.08	44.1	44.13	44.17	-60.12	0.04	-60.21	-60.15	-60.12	-60.09	-60.04
-60.13	44.03	1	1.03	1	1	8	7376	0	-20	-20	8.36	1	10	2	8.36	1	223.3	44.04	0.04	43.96	44.01	44.03	44.06	44.12	-60.13	0.05	-60.24	-60.17	-60.13	-60.1	-60.03
-60.08	44.09	1	1.04	1	1	8	7376	0	-42	-42	15.45	0	10	2	15.45	0	223.63	44.09	0.05	43.99	44.06	44.09	44.12	44.18	-60.09	0.06	-60.21	-60.13	-60.08	-60.05	-59.98
-60.08	44.09	1	1.03	1	1	8	7376	0	-42	-42	15.45	0	10	2	15.45	0	223.97	44.09	0.04	44.02	44.07	44.09	44.11	44.16	-60.08	0.04	-60.16	-60.1	-60.08	-60.05	-59.99
-60.07	44.09	1	1.03	1	1	8	7376	0	-40	-40	15.78	0	10	2	15.78	0	224.3	44.1	0.04	44.02	44.07	44.09	44.12	44.18	-60.07	0.06	-60.18	-60.1	-60.07	-60.03	-59.96
-60.05	44.09	1	1.03	1	1	8	7376	0	-40	-40	16.18	0	10	2	16.18	0	224.63	44.09	0.03	44.03	44.07	44.09	44.11	44.16	-60.05	0.05	-60.15	-60.08	-60.05	-60.02	-59.97
-60.15	44.11	1	1.04	1	1	8	7376	0	-60	-60	17.37	0	10	2	17.37	0	224.97	44.11	0.04	44.04	44.09	44.11	44.13	44.18	-60.15	0.04	-60.23	-60.18	-60.15	-60.13	-60.08
-60.13	44.07	1	1.05	1	1	8	7376	0	-34	-34	12.81	0	10	2	12.81	0	225.3	44.07	0.05	43.97	44.04	44.07	44.1	44.16	-60.13	0.08	-60.28	-60.19	-60.13	-60.08	-59.98
-60.17	44.04	1	1.04	1	1	8	7376	0	-4	-4	10.13	0	10	2	10.13	0	225.63	44.04	0.05	43.95	44.01	44.04	44.07	44.13	-60.17	0.05	-60.27	-60.2	-60.17	-60.13	-60.06
-60.15	44.03	1	1.05	1	1	8	7376	0	-4	-4	8.59	1	10	2	8.59	1	225.97	44.03	0.04	43.95	44	44.03	44.06	44.11	-60.15	0.05	-60.24	-60.19	-60.15	-60.12	-60.06
-60.12	44.07	1	1.07	1	1	8	7376	0	-34	-34	12.81	0	10	2	12.81	0	226.3	44.07	0.04	43.99	44.04	44.07	44.1	44.15	-60.13	0.06	-60.24	-60.16	-60.12	-60.09	-60.02
-60.11	44.1	1	1.06	1	1	8	7376	0	-48	-48	16.19	0	10	2	16.19	0	226.63	44.1	0.03	44.03	44.08	44.1	44.12	44.16	-60.11	0.04	-60.19	-60.14	-60.11	-60.08	-60.03
-60.11	44.1	1	1.04	1	1	8	7376	0	-48	-48	16.19	0	10	2	16.19	0	226.97	44.1	0.05	44.01	44.07	44.1	44.14	44.19	-60.11	0.08	-60.26	-60.16	-60.11	-60.05	-59.96
-60.09	44.12	1	1.06	1	1	8	7376	0	-47	-47	18.58	0	10	2	18.58	0	227.3	44.12	0.04	44.05	44.09	44.12	44.14	44.19	-60.09	0.05	-60.2	-60.12	-60.09	-60.05	-59.98
-60.11	44.12	1	1.08	1	1	8	7376	0	-48	-48	18.41	0	10	2	18.41	0	227.63	44.12	0.03	44.05	44.1	44.12	44.14	44.19	-60.1	0.04	-60.19	-60.13	-60.11	-60.08	-60.02
-60.12	44.1	1	1.12	1	1	8	7376	0	-48	-48	16.15	0	10	2	16.15	0	227.97	44.1	0.04	44.02	44.07	44.1	44.13	44.18	-60.12	0.04	-60.2	-60.15	-60.12	-60.1	-60.04
-60.17	44.02	1	1.09	1	1	8	7376	0	-4	-4	8.08	1	10	2	8.08	1	228.3	44.03	0.04	43.94	44	44.02	44.05	44.12	-60.17	0.05	-60.26	-60.2	-60.17	-60.14	-60.07
-60.17	44.02	1	1.07	1	1	8	7376	0	-4	-4	8.08	1	10	2	8.08	1	228.63	44.02	0.05	43.94	43.99	44.02	44.05	44.11	-60.17	0.06	-60.28	-60.21	-60.17	-60.13	-60.05
-60.16	44.01	1	1.07	1	1	8	7376	0	-4	-4	6.73	1	10	2	6.73	1	228.97	44.01	0.04	43.94	43.99	44.01	44.04	44.08	-60.16	0.05	-60.25	-60.19	-60.16	-60.13	-60.08
-60.15	44.04	1	1.09	1	1	8	7376	0	-4	-4	9.67	1	10	2	9.67	1	229.3	44.04	0.04	43.97	44.01	44.04	44.06	44.12	-60.15	0.05	-60.24	-60.18	-60.15	-60.12	-60.05
-60.09	44.1	1	1.05	1	1	8	7376	0	-47	-47	16.38	0	10	2	16.38	0	229.63	44.1	0.04	44.03	44.07	44.1	44.13	44.17	-60.09	0.05	-60.18	-60.12	-60.09	-60.06	-60
-60.11	44.08	1	1.06	1	1	8	7376	0	-36	-36	13.97	0	10	2	13.97	0	229.97	44.08	0.03	44.01	44.05	44.08	44.1	44.13	-60.11	0.04	-60.19	-60.13	-60.11	-60.08	-60.03
-60.17	44.04	1	1.05	1	1	8	7376	0	-4	-4	10.13	0	10	2	10.13	0	230.3	44.04	0.04	43.95	44.01	44.04	44.07	44.12	-60.16	0.06	-60.28	-60.2	-60.17	-60.13	-60.05
-60.14	44.01	1	1.04	1	1	8	7376	0	-4	-4	6.24	1	10	2	6.24	1	230.63	44.01	0.03	43.95	43.99	44.01	44.04	44.09	-60.14	0.05	-60.24	-60.18	-60.14	-60.11	-60.04
-60.13	44.05	1	1.05	1	1	8	7376	0	-20	-20	10.58	0	10	2	10.58	0	230.97	44.05	0.04	43.97	44.02	44.05	44.07	44.12	-60.13	0.05	-60.23	-60.17	-60.13	-60.1	-60.04
-60.15	44.04	1	1.05	1	1	8	7376	0	-4	-4	9.67	1	10	2	9.67	1	231.3	44.05	0.05	43.95	44.01	44.04	44.07	44.14	-60.15	0.06	-60.27	-60.19	-60.15	-60.12	-60.04
-60.15	44.07	1	1.07	1	1	8	7376	0	-18	-18	12.96	0	10	2	12.96	0	231.63	44.07	0.05	43.98	44.04	44.07	44.11	44.17	-60.15	0.07	-60.29	-60.19	-60.15	-60.09	-60
-60.1	44.12	1	1.07	1	1	8	7376	0	-47	-47	18.48	0	10	2	18.48	0	231.97	44.12	0.04	44.04	44.09	44.12	44.15	44.2	-60.1	0.06	-60.21	-60.14	-60.1	-60.06	-59.98
-60.14	44.12	1	1.07	1	1	8	7376	0	-60	-60	18.41	0	10	2	18.41	0	232.3	44.12	0.03	44.06	44.1	44.12	44.14	44.19	-60.14	0.04	-60.22	-60.16	-60.14	-60.11	-60.06
-60.08	44.17	1	1.07	1	1	8	7376	0	-120	-120	24.2	0	7	2	24.2	0	232.63	44.16	0.04	44.09	44.14	44.17	44.19	44.23	-60.08	0.04	-60.17	-60.1	-60.08	-60.05	-59.99
-60.18	44.13	1	1.2	1	1	8	7376	0	-84	-84	19.97	0	10	2	19.97	0	232.97	44.13	0.03	44.06	44.11	44.13	44.15	44.18	-60.18	0.03	-60.24	-60.2	-60.18	-60.16	-60.1
-60.15	44.04	1	1.24	1	1	8	7376	0	-4	-4	9.67	1	10	2	9.67	1	233.3	44.04	0.03	43.98	44.02	44.04	44.06	44.1	-60.15	0.04	-60.22	-60.17	-60.15	-60.12	-60.07
-60.16	43.99	1	1.13	1	1	8	7376	0	-4	-4	4.8	1	10	2	4.8	1	233.63	43.99	0.04	43.92	43.96	43.99	44.02	44.07	-60.16	0.05	-60.25	-60.19	-60.16	-60.13	-60.06
-60.16	44	1	1.16	1	1	8	7376	0	-4	-4	5.74	1	10	2	5.74	1	233.97	44	0.03	43.94	43.98	44	44.02	44.06	-60.17	0.05	-60.25	-60.2	-60.16	-60.14	-60.07
-60.17	44.06	1	1.19	1	1	8	7376	0	-26	-26	12.23	0	10	2	12.23	0	234.3	44.06	0.03	44	44.04	44.06	44.08	44.12	-60.17	0.04	-60.25	-60.2	-60.17	-60.14	-60.09
-60.11	44.09	1	1.18	1	1	8	7376	0	-36	-36	15.08	0	10	2	15.08	0	234.63	44.09	0.04	44.02	44.06	44.09	44.12	44.17	-60.11	0.05	-60.22	-60.15	-60.11	-60.08	-60.01
-60	44.11	1	1.14	1	1	8	7376	0	-57	-57	19.94	0	10	2	19.94	0	234.97	44.1	0.05	44	44.07	44.11	44.14	44.21	-60	0.07	-60.14	-60.05	-60	-59.96	-59.88
-59.98	44.08	1	1.12	1	1	8	7376	0	-44	-44	16.7	0	10	2	16.7	0	235.3	44.08	0.05	43.98	44.05	44.08	44.12	44.18	-59.98	0.07	-60.13	-60.03	-59.98	-59.94	-59.84
-59.96	44.11	1	1.12	1	1	8	7376	0	-61	-61	20.03	0	10	2	20.03	0	235.63	44.1	0.04	44.01	44.08	44.11	44.14	44.19	-59.96	0.05	-60.07	-59.99	-59.96	-59.92	-59.86
-60.01	44.06	1	1.24	1	1	8	7376	0	-70	-70	14.48	0	10	2	14.48	0	235.97	44.06	0.03	43.99	44.04	44.06	44.08	44.13	-60.01	0.04	-60.1	-60.04	-60.01	-59.99	-59.93
-60.11	44	1	1.09	1	1	8	7376	0	-1	-1	5.15	1	10	2	5.15	1	237.3	44	0.04	43.92	43.97	44	44.02	44.08	-60.11	0.05	-60.21	-60.14	-60.11	-60.07	-60
-60.04	44.07	1	1.05	1	1	8	7376	0	-68	-68	14.5	0	10	2	14.5	0	237.63	44.06	0.04	43.98	44.04	44.07	44.09	44.14	-60.04	0.05	-60.14	-60.07	-60.04	-60.01	-59.94
-60.05	44.05	1	1.05	1	1	8	7376	0	-54	-54	12.16	0	10	2	12.16	0	237.97	44.05	0.04	43.97	44.02	44.05	44.07	44.12	-60.05	0.06	-60.16	-60.09	-60.05	-60.01	-59.94
-60.1	44.03	1	1.05	1	1	8	7376	0	-46	-46	8.59	1	10	2	8.59	1	238.3	44.03	0.04	43.95	44	44.03	44.05	44.1	-60.1	0.05	-60.2	-60.13	-60.1	-60.07	-60
-60.12	44.03	1	1.05	1	1	8	7376	0	-20	-20	8.36	1	10	2	8.36	1	238.63	44.03	0.04	43.95	44	44.03	44.06	44.12	-60.12	0.06	-60.24	-60.16	-60.12	-60.08	-59.99
-60.14	44.04	1	1.08	1	1	8	7376	0	-4	-4	9.54	1	10	2	9.54	1	238.97	44.04	0.03	43.99	44.02	44.04	44.06	44.1	-60.14	0.03	-60.21	-60.17	-60.14	-60.12	-60.08
-60.11	44.1	1	1.06	1	1	8	7376	0	-48	-48	16.19	0	10	2	16.19	0	239.3	44.1	0.04	44.03	44.07	44.1	44.13	44.17	-60.11	0.05	-60.2	-60.14	-60.11	-60.08	-60.01
-60.11	44.1	1	1.05	1	1	8	7376	0	-48	-48	16.19	0	10	2	16.19	0	239.63	44.1	0.04	44.03	44.07	44.1	44.12	44.17	-60.11	0.05	-60.22	-60.14	-60.11	-60.08	-60.02
-60.15	44.11	1	1.02	1	1	8	7376	0	-60	-60	17.37	0	10	2	17.37	0	239.97	44.1	0.04	44.02	44.08	44.11	44.13	44.18	-60.15	0.1	-60.35	-60.22	-60.15	-60.09	-59.97
-60.04	44.09	1	1.03	1	1	8	7376	0	-40	-40	16.5	0	10	2	16.5	0	240.3	44.09	0.05	43.99	44.05	44.09	44.12	44.19	-60.05	0.09	-60.24	-60.11	-60.04	-59.99	-59.9
-60.08	44.09	1	1.05	1	1	8	7376	0	-42	-42	15.45	0	10	2	15.45	0	240.63	44.09	0.05	43.99	44.05	44.09	44.12	44.19	-60.08	0.08	-60.24	-60.13	-60.08	-60.03	-59.94
-60.08	44.1	1	1.04	1	1	8	7376	0	-47	-47	16.54	0	10	2	16.54	0	240.97	44.1	0.04	44.02	44.07	44.1	44.12	44.16	-60.09	0.04	-60.17	-60.11	-60.08	-60.06	-60.01
-60.07	44.1	1	1.04	1	1	8	7376	0	-47	-47	16.73	0	10	2	16.73	0	241.3	44.1	0.04	44.02	44.07	44.1	44.13	44.19	-60.07	0.06	-60.19	-60.11	-60.07	-60.03	-59.95
-60.01	44.09	1	1.04	1	1	8	7376	0	-49	-49	17.62	0	10	2	17.62	0	241.63	44.09	0.04	44.02	44.07	44.09	44.12	44.17	-60.01	0.05	-60.12	-60.04	-60.01	-59.97	-59.91
-60.01	44.07	1	1.03	1	1	8	7376	0	-70	-70	15.59	0	10	2	15.59	0	241.97	44.07	0.04	43.98	44.04	44.07	44.1	44.15	-60.01	0.06	-60.12	-60.05	-60.01	-59.97	-59.9
-60.05	44.08	1	1.03	1	1	8	7376	0	-40	-40	15.15	0	10	2	15.16	0	242.3	44.08	0.04	44	44.05	44.08	44.11	44.16	-60.04	0.05	-60.15	-60.08	-60.05	-60.01	-59.94
-60.04	44.12	1	1.04	1	1	8	7376	0	-45	-45	19.59	0	10	2	19.59	0	242.63	44.12	0.03	44.06	44.1	44.12	44.15	44.18	-60.03	0.04	-60.1	-60.06	-60.04	-60.01	-59.96
-60.11	44.09	1	1.05	1	1	8	7376	0	-36	-36	15.08	0	10	2	15.08	0	242.97	44.09	0.03	44.02	44.06	44.09	44.11	44.15	-60.11	0.05	-60.2	-60.14	-60.11	-60.08	-60.02
-60.08	44.05	1	1.04	1	1	8	7376	0	-46	-46	11.17	0	10	2	11.17	0	243.3	44.05	0.04	43.97	44.02	44.05	44.08	44.14	-60.08	0.05	-60.18	-60.11	-60.08	-60.04	-59.97
-60.08	44.05	1	1.04	1	1	8	7376	0	-46	-46	11.17	0	10	2	11.17	0	243.63	44.05	0.04	43.98	44.03	44.05	44.08	44.13	-60.08	0.05	-60.18	-60.11	-60.08	-60.05	-59.98
-60.42	43.89	1	1.03	1	1	8	7375	0	-42	-42	24.74	0	10	2	24.74	0	212.69	43.89	0.03	43.82	43.87	43.89	43.91	43.95	-60.42	0.05	-60.51	-60.45	-60.42	-60.39	-60.32
-60.29	43.94	1	1.14	1	1	8	7375	0	-24	-24	13.33	0	10	2	13.33	0	213.52	43.94	0.04	43.87	43.92	43.94	43.96	44.01	-60.29	0.06	-60.41	-60.33	-60.29	-60.26	-60.19
-60.2	43.96	1	1.1	1	1	8	7375	0	-4	-4	6.04	1	10	2	6.04	1	213.35	43.96	0.04	43.89	43.93	43.96	43.99	44.03	-60.21	0.07	-60.35	-60.25	-60.2	-60.16	-60.06
-60.19	43.96	1	1.08	1	1	8	7375	0	-4	-4	5.24	1	10	2	5.24	1	213.69	43.96	0.04	43.88	43.93	43.96	43.99	44.05	-60.19	0.07	-60.33	-60.24	-60.19	-60.15	-60.05
-60.27	43.93	1	1.1	1	1	8	7375	0	-26	-26	11.95	0	10	2	11.95	0	219.52	43.93	0.04	43.84	43.9	43.93	43.96	44.01	-60.26	0.08	-60.41	-60.31	-60.27	-60.21	-60.1
-60.5	43.81	1	1.19	1	1	8	7375	0	-46	-46	34.14	0	10	2	34.14	0	220.35	43.81	0.05	43.71	43.78	43.81	43.84	43.9	-60.5	0.1	-60.67	-60.57	-60.5	-60.43	-60.31
-60.46	43.82	1	1.11	1	1	8	7375	0	-45	-45	30.79	0	10	2	30.79	0	220.69	43.82	0.06	43.69	43.78	43.82	43.86	43.93	-60.46	0.07	-60.59	-60.5	-60.46	-60.42	-60.34
-60.48	43.79	1	1.11	1	1	8	7375	0	-46	-46	33.9	0	10	2	33.9	0	221.52	43.79	0.04	43.72	43.76	43.79	43.81	43.86	-60.48	0.04	-60.56	-60.51	-60.48	-60.45	-60.4
-60.46	43.82	1	1.15	1	1	8	7375	0	-45	-45	30.79	0	10	2	30.79	0	221.35	43.82	0.04	43.75	43.8	43.82	43.84	43.9	-60.46	0.05	-60.55	-60.49	-60.46	-60.43	-60.37
-60.39	43.87	1	1.15	1	1	8	7375	0	-62	-62	23.26	0	10	2	23.26	0	221.69	43.87	0.03	43.8	43.85	43.87	43.89	43.94	-60.4	0.05	-60.5	-60.43	-60.39	-60.36	-60.3
-60.47	43.87	1	1.23	1	1	8	7375	0	-28	-28	29.24	0	10	2	29.24	0	222.52	43.88	0.03	43.82	43.85	43.87	43.9	43.94	-60.48	0.04	-60.57	-60.5	-60.47	-60.45	-60.39
-60.56	43.91	1	1.24	1	1	8	7375	0	-42	-42	35.23	0	10	2	35.23	0	222.35	43.91	0.03	43.85	43.89	43.91	43.93	43.96	-60.56	0.05	-60.64	-60.59	-60.56	-60.52	-60.47
-60.62	43.92	1	1.14	1	1	8	7375	0	-44	-44	39.87	0	10	2	39.87	0	226.35	43.92	0.04	43.84	43.89	43.92	43.95	44	-60.62	0.06	-60.73	-60.66	-60.62	-60.58	-60.5
-60.52	43.92	1	1.15	1	1	8	7375	0	-40	-40	31.9	0	10	2	31.9	0	226.69	43.92	0.04	43.85	43.9	43.92	43.95	44	-60.52	0.06	-60.64	-60.56	-60.52	-60.48	-60.41
-60.48	43.87	1	1.14	1	1	8	7375	0	-28	-28	30	0	10	2	30	0	227.52	43.87	0.04	43.79	43.84	43.87	43.89	43.94	-60.49	0.05	-60.59	-60.52	-60.48	-60.45	-60.4
-60.55	43.84	1	1.19	1	1	8	7375	0	-49	-49	36.42	0	10	2	36.42	0	227.35	43.84	0.03	43.78	43.82	43.84	43.86	43.91	-60.55	0.04	-60.62	-60.57	-60.55	-60.52	-60.47
-60.58	43.81	1	1.24	1	1	8	7375	0	-64	-64	39.92	0	10	2	39.92	0	227.69	43.81	0.03	43.74	43.79	43.81	43.83	43.88	-60.58	0.04	-60.67	-60.61	-60.58	-60.56	-60.5
-60.88	43.72	1	1.17	1	1	8	7375	0	-28	-28	66.03	0	10	2	66.03	0	228.69	43.72	0.03	43.66	43.7	43.72	43.74	43.79	-60.88	0.04	-60.97	-60.91	-60.88	-60.86	-60.8
-60.89	43.74	1	1.14	1	1	8	7375	0	-14	-14	65.91	0	10	2	65.91	0	229.52	43.74	0.04	43.66	43.72	43.74	43.77	43.82	-60.89	0.05	-60.99	-60.92	-60.89	-60.85	-60.78
-60.99	43.74	1	1.09	1	1	8	7375	0	-47	-47	73.45	0	10	2	73.45	0	229.35	43.74	0.04	43.67	43.72	43.74	43.77	43.82	-60.99	0.05	-61.08	-61.02	-60.99	-60.96	-60.89
-60.98	43.72	1	1.1	1	1	8	7375	0	-47	-47	73.47	0	10	2	73.47	0	229.69	43.72	0.04	43.64	43.69	43.72	43.75	43.8	-60.98	0.07	-61.11	-61.03	-60.98	-60.93	-60.82
-60.93	43.7	1	1.11	1	1	8	7375	0	-40	-40	70.61	0	10	2	70.61	0	230.52	43.7	0.04	43.62	43.67	43.7	43.73	43.78	-60.93	0.07	-61.05	-60.97	-60.93	-60.88	-60.8
-60.84	43.69	1	1.09	1	1	8	7375	0	-50	-50	64.56	0	10	2	64.56	0	230.35	43.69	0.04	43.62	43.66	43.69	43.71	43.76	-60.84	0.05	-60.94	-60.88	-60.84	-60.81	-60.75
-60.84	43.66	1	1.07	1	1	8	7375	0	-58	-58	66.16	0	10	2	66.16	0	230.69	43.66	0.04	43.59	43.64	43.66	43.69	43.74	-60.84	0.05	-60.95	-60.88	-60.84	-60.81	-60.74
-60.79	43.66	1	1.06	1	1	8	7375	0	-54	-54	62.71	0	10	2	62.71	0	231.52	43.66	0.04	43.59	43.63	43.66	43.69	43.74	-60.79	0.05	-60.89	-60.82	-60.79	-60.76	-60.71
-60.84	43.65	1	1.05	1	1	8	7375	0	-58	-58	66.73	0	10	2	66.73	0	231.35	43.65	0.04	43.56	43.62	43.65	43.68	43.73	-60.84	0.1	-61.03	-60.9	-60.84	-60.78	-60.66
-60.85	43.65	1	1.06	1	1	8	7375	0	-58	-58	67.42	0	10	2	67.42	0	231.69	43.65	0.05	43.56	43.62	43.65	43.68	43.75	-60.85	0.08	-61.01	-60.91	-60.85	-60.8	-60.7
-60.89	43.63	1	1.07	1	1	8	7375	0	-58	-58	71.33	0	10	2	71.33	0	232.52	43.63	0.04	43.56	43.61	43.63	43.66	43.71	-60.9	0.05	-60.99	-60.93	-60.89	-60.86	-60.81
-60.99	43.66	1	1.03	1	1	8	7375	0	-46	-46	76.86	0	10	2	76.86	0	232.35	43.66	0.04	43.59	43.63	43.66	43.69	43.74	-60.99	0.04	-61.07	-61.02	-60.99	-60.96	-60.9
-60.93	43.65	1	1.04	1	1	8	7375	0	-59	-59	73.05	0	10	2	73.05	0	232.69	43.65	0.03	43.59	43.63	43.65	43.67	43.71	-60.93	0.04	-61.01	-60.96	-60.93	-60.9	-60.86
-60.87	43.7	1	1.03	1	1	8	7375	0	-40	-40	66.22	0	10	2	66.22	0	233.52	43.7	0.03	43.64	43.68	43.7	43.72	43.75	-60.87	0.04	-60.94	-60.89	-60.87	-60.85	-60.8
-60.97	43.67	1	1.05	1	1	8	7375	0	-41	-41	74.93	0	10	2	74.93	0	233.35	43.67	0.03	43.6	43.65	43.67	43.69	43.73	-60.97	0.04	-61.05	-61	-60.97	-60.94	-60.89
-60.97	43.67	1	1.05	1	1	8	7375	0	-41	-41	74.93	0	10	2	74.93	0	233.69	43.67	0.04	43.6	43.65	43.67	43.7	43.75	-60.97	0.06	-61.09	-61.02	-60.97	-60.94	-60.85
-60.96	43.7	1	1.06	1	1	8	7375	0	-39	-39	72.82	0	10	2	72.82	0	234.52	43.7	0.03	43.64	43.68	43.7	43.72	43.77	-60.96	0.05	-61.05	-60.99	-60.96	-60.93	-60.87
-60.94	43.74	1	1.04	1	1	8	7375	0	-32	-32	69.67	0	10	2	69.67	0	234.35	43.74	0.04	43.66	43.71	43.74	43.77	43.82	-60.94	0.05	-61.04	-60.97	-60.94	-60.91	-60.84
-60.91	43.73	1	1.04	1	1	8	7375	0	-28	-28	67.82	0	10	2	67.82	0	234.69	43.73	0.04	43.66	43.71	43.73	43.76	43.8	-60.91	0.05	-61.01	-60.95	-60.91	-60.88	-60.82
-60.92	43.77	1	1.04	1	1	8	7375	0	-16	-16	67.05	0	10	2	67.05	0	235.52	43.77	0.03	43.7	43.75	43.77	43.79	43.83	-60.92	0.04	-61.01	-60.95	-60.92	-60.89	-60.83
-60.86	43.77	1	1.04	1	1	8	7375	0	-16	-16	62.48	0	10	2	62.48	0	235.35	43.77	0.04	43.68	43.74	43.77	43.8	43.85	-60.86	0.07	-61	-60.91	-60.86	-60.82	-60.74
-60.87	43.74	1	1.05	1	1	8	7375	0	-14	-14	64.42	0	10	2	64.42	0	235.69	43.74	0.05	43.66	43.71	43.74	43.77	43.84	-60.88	0.07	-61.01	-60.92	-60.87	-60.83	-60.75
-60.9	43.74	1	1.09	1	1	8	7375	0	-14	-14	66.66	0	10	2	66.66	0	236.52	43.74	0.04	43.66	43.71	43.74	43.76	43.81	-60.89	0.05	-60.99	-60.93	-60.9	-60.86	-60.8
-60.71	43.78	1	1.09	1	1	8	7375	0	-37	-37	50.83	0	10	2	50.83	0	236.35	43.78	0.04	43.7	43.76	43.78	43.81	43.87	-60.71	0.06	-60.83	-60.75	-60.71	-60.67	-60.6
-60.64	43.73	1	1.05	1	1	8	7375	0	-42	-42	48.34	0	10	2	48.34	0	236.69	43.73	0.03	43.66	43.71	43.73	43.75	43.8	-60.64	0.05	-60.75	-60.68	-60.64	-60.61	-60.55
-60.8	43.76	1	1.27	1	1	8	7375	0	-62	-62	58.37	0	10	2	58.37	0	237.52	43.76	0.03	43.7	43.74	43.76	43.77	43.81	-60.8	0.05	-60.9	-60.84	-60.8	-60.77	-60.71
-60.91	43.8	1	1.15	1	1	8	7375	0	-18	-18	65.31	0	10	2	65.31	0	237.35	43.8	0.04	43.73	43.77	43.8	43.82	43.87	-60.91	0.05	-61	-60.94	-60.91	-60.88	-60.81
-60.92	43.77	1	1.16	1	1	8	7375	0	-16	-16	67.05	0	10	2	67.05	0	237.69	43.77	0.04	43.7	43.74	43.77	43.79	43.84	-60.92	0.06	-61.03	-60.96	-60.92	-60.88	-60.8
-60.91	43.75	1	1.23	1	1	8	7375	0	-16	-16	67.02	0	10	2	67.02	0	238.52	43.75	0.03	43.69	43.73	43.75	43.77	43.82	-60.9	0.04	-60.98	-60.93	-60.91	-60.88	-60.83
-60.04	43.86	1	1.09	1	1	8	7375	0	-20	-20	7.97	1	10	2	7.97	1	242.52	43.86	0.04	43.78	43.83	43.86	43.89	43.95	-60.05	0.06	-60.17	-60.09	-60.04	-60.01	-59.92
-60.07	43.83	1	1.07	1	1	8	7375	0	-72	-72	11.54	0	10	2	11.54	0	242.35	43.83	0.04	43.76	43.81	43.83	43.85	43.91	-60.07	0.04	-60.16	-60.1	-60.07	-60.05	-59.99
-60.05	43.82	1	1.06	1	1	8	7375	0	-51	-51	12.44	0	10	2	12.44	0	242.69	43.82	0.05	43.74	43.79	43.82	43.85	43.91	-60.05	0.06	-60.18	-60.1	-60.05	-60.01	-59.94
-60.14	43.8	1	1.09	1	1	8	7375	0	-68	-68	16.04	0	10	2	16.04	0	243.52	43.8	0.04	43.72	43.78	43.8	43.83	43.89	-60.13	0.07	-60.25	-60.18	-60.14	-60.09	-60
-60.17	43.83	1	1.16	1	1	8	7375	0	-44	-44	13.67	0	10	2	13.67	0	243.35	43.83	0.04	43.75	43.8	43.83	43.85	43.91	-60.17	0.06	-60.28	-60.21	-60.17	-60.13	-60.04
-60.69	43.76	1	1.15	1	1	8	7378	0	-58	-58	50.28	0	10	2	50.28	0	213.09	43.76	0.04	43.68	43.73	43.76	43.78	43.84	-60.69	0.05	-60.8	-60.73	-60.69	-60.66	-60.58
-60.61	43.8	1	1.07	1	1	8	7378	0	-56	-56	42.57	0	10	2	42.57	0	213.42	43.8	0.05	43.71	43.77	43.8	43.83	43.88	-60.61	0.06	-60.74	-60.65	-60.61	-60.57	-60.5
-60.6	43.79	1	1.06	1	1	8	7378	0	-64	-64	42.31	0	10	2	42.31	0	213.75	43.79	0.04	43.71	43.77	43.79	43.82	43.87	-60.61	0.05	-60.71	-60.64	-60.6	-60.57	-60.51
-60.64	43.77	1	1.04	1	1	8	7378	0	-53	-53	46.18	0	10	2	46.18	0	214.09	43.77	0.03	43.7	43.75	43.77	43.79	43.84	-60.64	0.04	-60.73	-60.67	-60.64	-60.61	-60.55
-60.62	43.8	1	1.05	1	1	8	7378	0	-56	-56	43.31	0	10	2	43.31	0	214.42	43.8	0.04	43.71	43.77	43.8	43.82	43.89	-60.62	0.06	-60.73	-60.66	-60.62	-60.58	-60.51
-60.64	43.79	1	1.06	1	1	8	7378	0	-56	-56	45.23	0	10	2	45.23	0	214.75	43.79	0.04	43.72	43.77	43.79	43.82	43.87	-60.64	0.04	-60.73	-60.67	-60.64	-60.61	-60.56
-60.67	43.81	1	1.05	1	1	8	7378	0	-52	-52	46.61	0	10	2	46.61	0	215.09	43.81	0.04	43.72	43.78	43.81	43.84	43.9	-60.67	0.06	-60.78	-60.71	-60.67	-60.63	-60.55
-60.7	43.82	1	1.04	1	1	8	7378	0	-48	-48	48.52	0	10	2	48.52	0	215.42	43.82	0.04	43.73	43.79	43.82	43.85	43.91	-60.69	0.06	-60.81	-60.74	-60.7	-60.65	-60.57
-60.67	43.83	1	1.05	1	1	8	7378	0	-48	-48	45.88	0	10	2	45.88	0	215.75	43.84	0.04	43.76	43.81	43.83	43.86	43.91	-60.67	0.05	-60.77	-60.7	-60.67	-60.64	-60.58
-60.68	43.84	1	1.05	1	1	8	7378	0	-48	-48	46.32	0	10	2	46.32	0	216.09	43.84	0.03	43.77	43.82	43.84	43.86	43.91	-60.68	0.05	-60.77	-60.71	-60.68	-60.65	-60.59
-60.62	43.84	1	1.09	1	1	8	7378	0	-65	-65	41.72	0	10	2	41.72	0	216.42	43.84	0.03	43.79	43.82	43.84	43.87	43.9	-60.63	0.04	-60.7	-60.65	-60.62	-60.6	-60.55
-60.61	43.84	1	1.15	1	1	8	7378	0	-65	-65	40.96	0	10	2	40.96	0	216.75	43.84	0.03	43.78	43.82	43.84	43.86	43.89	-60.61	0.05	-60.71	-60.64	-60.61	-60.58	-60.51
-60.57	43.84	1	1.26	1	1	8	7378	0	-61	-61	37.92	0	10	2	37.92	0	217.09	43.84	0.04	43.77	43.82	43.84	43.87	43.92	-60.58	0.06	-60.69	-60.62	-60.57	-60.54	-60.47
-60.32	43.92	1	1.29	1	1	8	7378	0	-30	-30	16.11	0	10	2	16.11	0	218.09	43.93	0.06	43.81	43.89	43.92	43.97	44.05	-60.31	0.12	-60.54	-60.39	-60.32	-60.23	-60.05
-60.24	43.95	1	1.21	1	1	8	7378	0	-18	-18	9.23	1	10	2	9.23	1	218.42	43.95	0.05	43.86	43.92	43.95	43.98	44.06	-60.24	0.1	-60.42	-60.3	-60.24	-60.17	-60.04
-60.18	43.97	1	1.12	1	1	8	7378	0	-4	-4	4.71	1	10	2	4.71	1	218.75	43.97	0.04	43.89	43.94	43.97	44	44.05	-60.18	0.07	-60.33	-60.22	-60.18	-60.13	-60.03
-60.19	43.97	1	1.05	1	1	8	7378	0	-4	-4	5.47	1	10	2	5.47	1	219.75	43.97	0.04	43.89	43.94	43.97	44	44.05	-60.19	0.07	-60.32	-60.24	-60.19	-60.15	-60.06
-60.19	43.97	1	1.05	1	1	8	7378	0	-4	-4	5.47	1	10	2	5.47	1	220.09	43.97	0.05	43.89	43.94	43.97	44	44.06	-60.19	0.06	-60.32	-60.23	-60.19	-60.15	-60.06
-60.18	43.97	1	1.06	1	1	8	7378	0	-4	-4	4.71	1	10	2	4.71	1	220.42	43.97	0.05	43.88	43.94	43.97	44	44.06	-60.18	0.06	-60.31	-60.22	-60.18	-60.14	-60.05
-60.18	43.96	1	1.08	1	1	8	7378	0	-4	-4	4.44	1	10	2	4.44	1	220.75	43.96	0.06	43.85	43.92	43.96	44	44.07	-60.18	0.09	-60.36	-60.24	-60.18	-60.12	-60.01
-60.19	43.94	1	1.17	1	1	8	7378	0	-6	-6	5.47	1	10	2	5.47	1	221.42	43.94	0.06	43.83	43.9	43.94	43.98	44.05	-60.19	0.1	-60.37	-60.25	-60.19	-60.12	-59.99
-60.56	43.8	1	1.22	1	1	8	7378	0	-64	-64	38.94	0	10	2	38.94	0	222.75	43.8	0.04	43.74	43.78	43.8	43.83	43.88	-60.57	0.05	-60.66	-60.6	-60.56	-60.53	-60.48
-60.63	43.77	1	1.1	1	1	8	7378	0	-53	-53	45.46	0	10	2	45.46	0	223.09	43.77	0.04	43.71	43.75	43.77	43.79	43.84	-60.63	0.04	-60.71	-60.65	-60.63	-60.6	-60.55
-60.58	43.81	1	1.09	1	1	8	7378	0	-64	-64	39.92	0	10	2	39.92	0	223.42	43.81	0.04	43.74	43.79	43.81	43.83	43.89	-60.58	0.05	-60.68	-60.61	-60.58	-60.56	-60.49
-60.57	43.83	1	1.08	1	1	8	7378	0	-64	-64	38.31	0	10	2	38.31	0	223.75	43.83	0.03	43.76	43.8	43.83	43.85	43.89	-60.57	0.04	-60.65	-60.6	-60.57	-60.54	-60.49
-60.58	43.84	1	1.07	1	1	8	7378	0	-61	-61	38.68	0	10	2	38.68	0	224.09	43.84	0.04	43.76	43.81	43.84	43.86	43.9	-60.58	0.04	-60.66	-60.6	-60.58	-60.54	-60.49
-60.59	43.82	1	1.08	1	1	8	7378	0	-64	-64	40.22	0	10	2	40.22	0	224.42	43.82	0.04	43.74	43.79	43.82	43.85	43.9	-60.59	0.05	-60.69	-60.62	-60.59	-60.55	-60.48
-60.55	43.82	1	1.13	1	1	8	7378	0	-54	-54	37.26	0	10	2	37.26	0	224.75	43.82	0.04	43.75	43.79	43.82	43.84	43.89	-60.55	0.04	-60.64	-60.58	-60.55	-60.52	-60.47
-60.46	43.87	1	1.14	1	1	8	7378	0	-44	-44	28.48	0	10	2	28.48	0	225.09	43.87	0.04	43.78	43.85	43.87	43.9	43.95	-60.46	0.04	-60.54	-60.49	-60.46	-60.43	-60.38
-60.44	43.87	1	1.11	1	1	8	7378	0	-44	-44	26.98	0	10	2	26.98	0	225.42	43.87	0.06	43.75	43.83	43.87	43.91	43.99	-60.43	0.09	-60.61	-60.5	-60.44	-60.37	-60.25
-60.42	43.87	1	1.1	1	1	8	7378	0	-48	-48	25.48	0	10	2	25.48	0	225.75	43.88	0.07	43.75	43.83	43.87	43.92	44.01	-60.41	0.11	-60.61	-60.49	-60.42	-60.35	-60.16
-60.4	43.88	1	1.09	1	1	8	7378	0	-62	-62	23.58	0	10	2	23.58	0	226.09	43.88	0.07	43.74	43.84	43.88	43.93	44.03	-60.39	0.13	-60.63	-60.48	-60.4	-60.31	-60.13
-60.38	43.88	1	1.09	1	1	8	7378	0	-62	-62	22.09	0	10	2	22.09	0	226.42	43.88	0.07	43.74	43.84	43.88	43.93	44.02	-60.37	0.13	-60.61	-60.46	-60.38	-60.29	-60.1
-60.36	43.88	1	1.11	1	1	8	7378	0	-70	-70	20.61	0	10	2	20.61	0	226.75	43.88	0.06	43.76	43.84	43.88	43.92	44.01	-60.35	0.12	-60.57	-60.43	-60.36	-60.27	-60.1
-60.35	43.89	1	1.15	1	1	8	7378	0	-50	-50	19.44	0	10	2	19.44	0	227.09	43.89	0.06	43.77	43.85	43.89	43.93	44.01	-60.34	0.12	-60.56	-60.43	-60.35	-60.26	-60.09
-60.3	43.89	1	1.26	1	1	8	7378	0	-28	-28	15.79	0	10	2	15.79	0	227.42	43.89	0.04	43.81	43.86	43.89	43.92	43.98	-60.31	0.08	-60.49	-60.35	-60.3	-60.25	-60.17
-60.19	43.91	1	1.26	1	1	8	7378	0	-20	-20	7.23	1	10	2	7.23	1	230.09	43.91	0.06	43.8	43.88	43.91	43.95	44.02	-60.18	0.11	-60.38	-60.26	-60.19	-60.11	-59.97
-60.18	43.91	1	1.2	1	1	8	7378	0	-20	-20	6.67	1	10	2	6.67	1	230.42	43.91	0.06	43.8	43.87	43.91	43.95	44.03	-60.17	0.11	-60.35	-60.25	-60.18	-60.1	-59.95
-60.47	43.88	1	1.19	1	1	8	7378	0	-28	-28	28.9	0	10	2	28.9	0	231.75	43.88	0.03	43.82	43.86	43.88	43.9	43.93	-60.47	0.04	-60.55	-60.49	-60.47	-60.44	-60.38
-60.34	43.89	1	1.28	1	1	8	7378	0	-50	-50	18.7	0	10	2	18.7	0	232.09	43.89	0.04	43.81	43.87	43.89	43.92	43.97	-60.34	0.06	-60.45	-60.38	-60.34	-60.3	-60.22
-60.25	43.92	1	1.21	1	1	8	7378	0	-20	-20	10.75	0	10	2	10.75	0	232.42	43.92	0.05	43.82	43.88	43.92	43.95	44.02	-60.25	0.09	-60.41	-60.3	-60.25	-60.19	-60.07
-60.19	43.93	1	1.19	1	1	8	7378	0	-20	-20	5.91	1	10	2	5.91	1	232.75	43.93	0.05	43.84	43.89	43.93	43.96	44.02	-60.19	0.08	-60.35	-60.24	-60.19	-60.14	-60.03
-60.5	43.9	1	1.08	1	1	8	7378	0	-42	-42	30.68	0	10	2	30.68	0	235.09	43.9	0.03	43.83	43.88	43.9	43.92	43.96	-60.5	0.05	-60.59	-60.54	-60.5	-60.47	-60.41
-60.32	43.93	1	1.06	1	1	8	7378	0	-30	-30	15.88	0	10	2	15.88	0	235.42	43.93	0.04	43.85	43.9	43.93	43.96	44.01	-60.33	0.07	-60.46	-60.36	-60.32	-60.29	-60.21
-60.38	43.92	1	1.04	1	1	8	7378	0	-34	-34	20.81	0	10	2	20.81	0	235.75	43.92	0.06	43.8	43.88	43.92	43.95	44.03	-60.38	0.1	-60.56	-60.44	-60.38	-60.32	-60.19
-60.35	43.93	1	1.04	1	1	8	7378	0	-32	-32	18.25	0	10	2	18.25	0	236.09	43.93	0.06	43.81	43.89	43.93	43.97	44.05	-60.35	0.1	-60.54	-60.41	-60.35	-60.28	-60.16
-60.35	43.94	1	1.05	1	1	8	7378	0	-30	-30	18.11	0	10	2	18.11	0	236.42	43.93	0.05	43.82	43.9	43.94	43.97	44.04	-60.35	0.08	-60.5	-60.4	-60.35	-60.3	-60.19
-60.34	43.93	1	1.06	1	1	8	7378	0	-32	-32	17.46	0	10	2	17.46	0	236.75	43.94	0.06	43.83	43.9	43.93	43.97	44.05	-60.34	0.09	-60.51	-60.4	-60.34	-60.28	-60.18
-60.35	43.93	1	1.06	1	1	8	7378	0	-32	-32	18.25	0	10	2	18.25	0	237.09	43.93	0.05	43.82	43.89	43.93	43.96	44.03	-60.35	0.1	-60.53	-60.41	-60.35	-60.29	-60.15
-60.36	43.92	1	1.07	1	1	8	7378	0	-32	-32	19.24	0	10	2	19.24	0	237.42	43.92	0.05	43.82	43.89	43.92	43.96	44.02	-60.35	0.1	-60.52	-60.42	-60.36	-60.29	-60.16
-60.35	43.92	1	1.13	1	1	8	7378	0	-32	-32	18.45	0	10	2	18.45	0	237.75	43.92	0.04	43.84	43.89	43.92	43.94	43.98	-60.35	0.05	-60.46	-60.39	-60.35	-60.32	-60.25
-60.51	43.9	1	1.12	1	1	8	7378	0	-26	-26	31.47	0	10	2	31.47	0	238.09	43.9	0.03	43.84	43.88	43.9	43.93	43.97	-60.51	0.05	-60.6	-60.54	-60.51	-60.48	-60.41
-60.52	43.91	1	1.11	1	1	8	7378	0	-40	-40	32.06	0	10	2	32.06	0	238.42	43.91	0.04	43.84	43.88	43.91	43.93	43.98	-60.52	0.06	-60.64	-60.56	-60.52	-60.49	-60.42
-60.51	43.89	1	1.15	1	1	8	7378	0	-26	-26	31.71	0	10	2	31.71	0	238.75	43.89	0.05	43.8	43.86	43.89	43.92	43.98	-60.51	0.06	-60.64	-60.55	-60.51	-60.47	-60.4
-60.43	43.94	1	1.25	1	1	8	7378	0	-48	-48	24.5	0	10	2	24.5	0	239.09	43.94	0.05	43.85	43.91	43.94	43.98	44.03	-60.43	0.07	-60.56	-60.48	-60.43	-60.38	-60.29
-60.29	43.94	1	1.15	1	1	8	7378	0	-24	-24	13.33	0	10	2	13.33	0	240.09	43.94	0.05	43.84	43.9	43.94	43.97	44.03	-60.28	0.11	-60.49	-60.36	-60.29	-60.22	-60.05
-60.29	43.95	1	1.2	1	1	8	7378	0	-24	-24	13.23	0	10	2	13.23	0	240.42	43.95	0.05	43.85	43.92	43.95	43.98	44.04	-60.29	0.09	-60.48	-60.35	-60.29	-60.23	-60.11
-60.42	43.92	1	1.21	1	1	8	7378	0	-40	-40	23.97	0	10	2	23.97	0	240.75	43.92	0.03	43.86	43.9	43.92	43.94	43.99	-60.42	0.05	-60.51	-60.45	-60.42	-60.38	-60.32
-60.48	43.95	1	1.17	1	1	8	7378	0	-70	-70	28.46	0	10	2	28.46	0	241.09	43.95	0.05	43.86	43.92	43.95	43.98	44.04	-60.48	0.08	-60.63	-60.53	-60.48	-60.43	-60.32
-60.55	44	1	1.07	1	1	8	7378	0	-24	-24	34.41	0	10	2	34.41	0	241.42	44	0.03	43.93	43.98	44	44.03	44.06	-60.54	0.09	-60.7	-60.61	-60.55	-60.48	-60.37
-60.24	43.99	1	1.13	1	1	8	7378	0	-6	-6	10	0	10	2	10	0	241.75	43.99	0.03	43.95	43.98	43.99	44.01	44.05	-60.24	0.05	-60.35	-60.27	-60.24	-60.21	-60.15
-60.27	43.98	1	1.05	1	1	8	7378	0	-24	-24	11.95	0	10	2	11.95	0	242.09	43.97	0.05	43.88	43.94	43.98	44.01	44.08	-60.26	0.12	-60.47	-60.34	-60.27	-60.2	-59.98
-60.21	43.97	1	1.06	1	1	8	7378	0	-4	-4	7.01	1	10	2	7.01	1	242.42	43.97	0.04	43.88	43.94	43.97	44	44.06	-60.22	0.09	-60.4	-60.27	-60.21	-60.16	-60.05
-60.22	43.96	1	1.05	1	1	8	7378	0	-4	-4	7.63	1	10	2	7.63	1	242.75	43.96	0.04	43.87	43.93	43.96	43.99	44.05	-60.22	0.09	-60.41	-60.28	-60.22	-60.16	-60.06
-60.25	43.95	1	1.05	1	1	8	7378	0	-18	-18	10.03	0	10	2	10.03	0	243.09	43.95	0.05	43.84	43.92	43.95	43.98	44.06	-60.25	0.09	-60.44	-60.32	-60.25	-60.19	-60.07
-60.27	43.94	1	1.04	1	1	8	7378	0	-24	-24	11.74	0	10	2	11.74	0	243.42	43.94	0.05	43.83	43.91	43.94	43.98	44.04	-60.27	0.09	-60.45	-60.33	-60.27	-60.21	-60.1
-58.28	44.74	1	1.05	1	1	8	7369	0	-63	-63	137.05	0	10	2	178.24	0	212.46	44.74	0.04	44.66	44.71	44.74	44.76	44.81	-58.28	0.04	-58.36	-58.31	-58.28	-58.25	-58.2
-58.27	44.76	1	1.04	1	1	8	7369	0	-67	-67	138.99	0	10	2	176.99	0	212.8	44.76	0.05	44.67	44.73	44.76	44.79	44.85	-58.27	0.07	-58.42	-58.31	-58.27	-58.22	-58.13
-58.37	44.73	1	1.05	1	1	8	7369	0	-67	-67	130.64	0	10	2	174.85	0	213.13	44.73	0.04	44.66	44.71	44.73	44.75	44.8	-58.37	0.05	-58.47	-58.41	-58.37	-58.34	-58.27
-58.39	44.74	1	1.05	1	1	8	7369	0	-67	-67	130.05	0	10	2	173.02	0	213.46	44.74	0.03	44.67	44.72	44.74	44.76	44.8	-58.39	0.04	-58.46	-58.42	-58.39	-58.36	-58.31
-58.39	44.75	1	1.05	1	1	8	7369	0	-72	-72	130.73	0	10	2	172.12	0	213.8	44.75	0.03	44.69	44.73	44.75	44.78	44.82	-58.39	0.04	-58.48	-58.42	-58.39	-58.36	-58.31
-58.39	44.78	1	1.06	1	1	8	7369	0	-83	-83	132.8	0	10	2	169.43	0	214.13	44.77	0.04	44.7	44.75	44.78	44.8	44.84	-58.38	0.06	-58.51	-58.42	-58.39	-58.34	-58.26
-58.44	44.76	1	1.07	1	1	8	7369	0	-74	-74	128.33	0	10	2	168.91	0	214.46	44.76	0.04	44.69	44.73	44.76	44.78	44.83	-58.45	0.05	-58.54	-58.48	-58.44	-58.41	-58.35
-58.47	44.74	1	1.07	1	1	8	7369	0	-77	-77	125.09	0	10	2	169.39	0	214.8	44.74	0.03	44.68	44.72	44.74	44.76	44.8	-58.48	0.06	-58.59	-58.51	-58.47	-58.44	-58.37
-58.53	44.72	1	1.07	1	1	8	7369	0	-81	-81	120.01	0	10	2	120.01	0	215.13	44.72	0.04	44.65	44.69	44.72	44.74	44.79	-58.53	0.05	-58.63	-58.56	-58.53	-58.5	-58.44
-58.6	44.73	1	1.06	1	1	8	7369	0	-87	-87	116.57	0	10	2	116.57	0	215.46	44.73	0.03	44.66	44.7	44.73	44.75	44.79	-58.6	0.04	-58.68	-58.63	-58.6	-58.58	-58.53
-58.56	44.72	1	1.07	1	1	8	7369	0	-87	-87	118.21	0	10	2	118.21	0	215.8	44.72	0.03	44.66	44.7	44.72	44.75	44.78	-58.56	0.04	-58.64	-58.59	-58.56	-58.53	-58.49
-58.55	44.72	1	1.08	1	1	8	7369	0	-87	-87	119.11	0	10	2	119.11	0	216.13	44.72	0.03	44.65	44.7	44.72	44.74	44.79	-58.55	0.04	-58.63	-58.57	-58.55	-58.52	-58.47
-58.56	44.73	1	1.09	1	1	8	7369	0	-87	-87	118.94	0	8	2	118.94	0	216.46	44.73	0.05	44.64	44.7	44.73	44.77	44.83	-58.56	0.07	-58.7	-58.6	-58.56	-58.51	-58.41
-58.56	44.75	1	1.17	1	1	8	7369	0	-157	-157	120.41	0	8	2	120.41	0	216.8	44.75	0.04	44.68	44.73	44.75	44.78	44.82	-58.56	0.04	-58.64	-58.58	-58.56	-58.53	-58.48
-58.63	44.76	1	1.22	1	1	8	7369	0	-101	-101	117.13	0	8	2	117.13	0	217.13	44.76	0.04	44.69	44.74	44.76	44.79	44.84	-58.62	0.04	-58.71	-58.65	-58.63	-58.6	-58.54
-59.58	44.06	1	1.2	1	1	8	7369	0	-22	-22	9	1	10	2	9	1	220.13	44.06	0.04	43.97	44.03	44.06	44.09	44.15	-59.58	0.06	-59.7	-59.62	-59.58	-59.54	-59.47
-59.63	44.04	1	1.18	1	1	8	7369	0	-16	-16	4.42	1	10	2	4.42	1	220.46	44.04	0.04	43.96	44.01	44.04	44.07	44.12	-59.63	0.06	-59.74	-59.67	-59.63	-59.59	-59.52
-58.88	44.64	1	1.17	1	1	8	7369	0	-67	-67	93.74	0	10	2	93.74	0	223.46	44.64	0.05	44.54	44.61	44.64	44.68	44.73	-58.88	0.05	-58.99	-58.92	-58.88	-58.85	-58.77
-58.9	44.61	1	1.11	1	1	8	7369	0	-63	-63	90.22	0	10	2	90.22	0	223.8	44.61	0.03	44.55	44.59	44.61	44.63	44.67	-58.9	0.04	-58.98	-58.93	-58.9	-58.88	-58.83
-58.9	44.68	1	1.07	1	1	8	7369	0	-69	-69	96	0	8	2	96	0	224.13	44.68	0.03	44.61	44.66	44.68	44.7	44.74	-58.9	0.03	-58.97	-58.92	-58.9	-58.88	-58.83
-58.9	44.67	1	1.04	1	1	8	7369	0	-69	-69	95.16	0	8	2	95.16	0	224.46	44.67	0.05	44.57	44.64	44.67	44.7	44.76	-58.9	0.06	-59.03	-58.94	-58.9	-58.85	-58.77
-58.99	44.65	1	1.02	1	1	8	7369	0	-143	-143	88.9	0	10	2	88.9	0	224.8	44.65	0.04	44.57	44.62	44.65	44.68	44.74	-58.99	0.06	-59.09	-59.02	-58.99	-58.95	-58.87
-58.83	44.71	1	1.03	1	1	8	7369	0	-99	-99	102.16	0	10	2	102.16	0	225.13	44.71	0.03	44.65	44.69	44.71	44.73	44.77	-58.83	0.04	-58.91	-58.86	-58.83	-58.81	-58.76
-58.83	44.69	1	1.04	1	1	8	7369	0	-149	-149	100.51	0	10	2	100.51	0	225.46	44.69	0.04	44.62	44.67	44.69	44.71	44.76	-58.83	0.04	-58.91	-58.86	-58.83	-58.81	-58.75
-58.8	44.67	1	1.06	1	1	8	7369	0	-112	-112	100.53	0	10	2	100.53	0	225.8	44.67	0.03	44.6	44.64	44.67	44.69	44.72	-58.8	0.04	-58.87	-58.83	-58.8	-58.78	-58.72
-58.69	44.69	1	1.03	1	1	8	7369	0	-98	-98	108.32	0	8	2	108.32	0	226.13	44.69	0.04	44.62	44.67	44.69	44.72	44.77	-58.69	0.06	-58.8	-58.73	-58.69	-58.65	-58.58
-58.76	44.67	1	1.05	1	1	8	7369	0	-108	-108	102.77	0	10	2	102.77	0	226.46	44.67	0.03	44.61	44.65	44.67	44.7	44.74	-58.76	0.05	-58.85	-58.79	-58.76	-58.72	-58.66
-58.69	44.64	1	1.05	1	1	8	7369	0	-75	-75	104.6	0	10	2	104.6	0	226.8	44.64	0.03	44.58	44.62	44.64	44.66	44.7	-58.69	0.06	-58.8	-58.73	-58.69	-58.65	-58.58
-58.75	44.62	1	1.06	1	1	8	7369	0	-74	-74	99.56	0	10	2	99.56	0	227.13	44.62	0.03	44.56	44.6	44.62	44.64	44.68	-58.75	0.04	-58.83	-58.78	-58.75	-58.73	-58.67
-58.71	44.62	1	1.07	1	1	8	7369	0	-74	-74	101.95	0	10	2	101.95	0	227.46	44.61	0.04	44.54	44.59	44.62	44.64	44.69	-58.72	0.06	-58.84	-58.76	-58.71	-58.67	-58.6
-58.63	44.63	1	1.08	1	1	8	7369	0	-70	-70	107.54	0	10	2	107.54	0	227.8	44.63	0.03	44.57	44.61	44.63	44.65	44.69	-58.63	0.04	-58.7	-58.66	-58.63	-58.6	-58.56
-58.59	44.66	1	1.09	1	1	8	7369	0	-71	-71	112.1	0	10	2	112.1	0	228.13	44.66	0.03	44.61	44.64	44.66	44.68	44.72	-58.59	0.04	-58.66	-58.62	-58.59	-58.57	-58.52
-58.53	44.67	1	1.08	1	1	8	7369	0	-64	-64	116.52	0	10	2	116.52	0	228.46	44.67	0.04	44.59	44.64	44.67	44.7	44.75	-58.53	0.05	-58.63	-58.56	-58.53	-58.49	-58.42
-58.49	44.66	1	1.09	1	1	8	7369	0	-60	-60	118.37	0	10	2	118.37	0	228.8	44.66	0.03	44.6	44.64	44.66	44.68	44.72	-58.49	0.04	-58.57	-58.51	-58.49	-58.46	-58.4
-58.43	44.68	1	1.07	1	1	8	7369	0	-61	-61	123.52	0	10	2	123.52	0	229.13	44.68	0.03	44.62	44.66	44.68	44.7	44.75	-58.43	0.04	-58.51	-58.46	-58.43	-58.4	-58.34
-58.42	44.69	1	1.06	1	1	8	7369	0	-61	-61	124.81	0	10	2	124.81	0	229.46	44.69	0.04	44.62	44.67	44.69	44.72	44.77	-58.42	0.06	-58.54	-58.47	-58.42	-58.38	-58.3
-58.36	44.72	1	1.07	1	1	8	7369	0	-63	-63	130.61	0	10	2	176.21	0	229.8	44.72	0.04	44.65	44.69	44.72	44.74	44.79	-58.36	0.05	-58.45	-58.39	-58.36	-58.33	-58.27
-58.25	44.74	1	1.03	1	1	8	7369	0	-59	-59	139	0	10	2	179.71	0	230.13	44.74	0.03	44.68	44.72	44.74	44.76	44.8	-58.26	0.05	-58.36	-58.29	-58.25	-58.22	-58.16
-58.3	44.72	1	1.03	1	1	8	7369	0	-63	-63	134.48	0	10	2	179.04	0	230.46	44.72	0.04	44.65	44.69	44.72	44.74	44.79	-58.3	0.05	-58.41	-58.34	-58.3	-58.27	-58.2
-58.27	44.71	1	1.04	1	1	8	7369	0	-58	-58	135.81	0	10	2	181.37	0	230.8	44.71	0.03	44.65	44.69	44.71	44.73	44.78	-58.27	0.03	-58.34	-58.29	-58.27	-58.25	-58.21
-58.28	44.73	1	1.05	1	1	8	7369	0	-63	-63	136.41	0	10	2	179.12	0	231.13	44.73	0.03	44.67	44.71	44.73	44.76	44.8	-58.28	0.04	-58.37	-58.31	-58.28	-58.26	-58.19
-58.26	44.75	1	1.07	1	1	8	7369	0	-65	-65	138.99	0	10	2	178.35	0	231.46	44.75	0.03	44.69	44.73	44.75	44.77	44.81	-58.26	0.05	-58.36	-58.3	-58.26	-58.23	-58.16
-58.22	44.78	1	1.09	1	1	8	7369	0	-69	-69	143.5	0	10	2	177.77	0	231.8	44.78	0.03	44.72	44.76	44.78	44.8	44.84	-58.22	0.04	-58.3	-58.25	-58.22	-58.19	-58.14
-58.19	44.8	1	1.1	1	1	8	7369	0	-69	-69	146.72	0	10	2	177.62	0	232.13	44.8	0.03	44.75	44.78	44.8	44.82	44.85	-58.19	0.04	-58.26	-58.22	-58.19	-58.17	-58.13
-58.24	44.78	1	1.13	1	1	8	7369	0	-69	-69	142.21	0	10	2	176.76	0	232.46	44.78	0.03	44.72	44.76	44.78	44.8	44.83	-58.24	0.04	-58.32	-58.27	-58.24	-58.21	-58.16
-58.25	44.78	1	1.23	1	1	8	7369	0	-69	-69	141.58	0	10	2	176.25	0	232.8	44.78	0.03	44.72	44.76	44.78	44.8	44.84	-58.25	0.03	-58.32	-58.27	-58.25	-58.22	-58.19
-59.63	44.04	1	1.04	1	1	8	7369	0	-16	-16	4.42	1	10	2	4.42	1	237.8	44.04	0.03	43.98	44.02	44.04	44.06	44.1	-59.63	0.05	-59.73	-59.66	-59.63	-59.6	-59.54
-60.27	44.05	1	1.03	1	1	8	7365	0	-24	-24	15.7	0	10	2	15.7	0	214.21	44.05	0.01	44.02	44.04	44.05	44.05	44.07	-60.28	0.04	-60.35	-60.31	-60.27	-60.25	-60.22
-60.34	44.04	1	1.03	1	1	8	7365	0	-28	-28	19.65	0	10	2	19.65	0	214.54	44.04	0.02	44.01	44.03	44.04	44.05	44.07	-60.34	0.03	-60.4	-60.36	-60.34	-60.33	-60.29
-60.29	44.01	1	1.03	1	1	8	7365	0	-24	-24	14.57	0	10	2	14.57	0	214.88	44.01	0.01	43.99	44.01	44.01	44.02	44.02	-60.29	0.01	-60.31	-60.3	-60.29	-60.28	-60.26
-60.33	44.04	1	1.04	1	1	8	7365	0	-30	-30	18.95	0	10	2	18.95	0	215.21	44.04	0.01	44.02	44.03	44.04	44.04	44.05	-60.33	0.01	-60.36	-60.34	-60.33	-60.32	-60.3
-60.42	44.04	1	1.01	1	1	8	7365	0	-34	-34	25.45	0	10	2	25.45	0	215.54	44.04	0.01	44.02	44.04	44.04	44.05	44.06	-60.42	0.02	-60.45	-60.43	-60.42	-60.41	-60.38
-60.27	44.04	1	1	1	1	8	7365	0	-24	-24	14.98	0	10	2	14.98	0	215.88	44.04	0.02	44	44.03	44.04	44.05	44.07	-60.27	0.02	-60.3	-60.28	-60.27	-60.26	-60.24
-60.52	43.96	1	1.02	1	1	8	7365	0	-56	-56	31.66	0	10	2	31.66	0	216.21	43.96	0.02	43.92	43.94	43.96	43.97	44.01	-60.52	0.02	-60.55	-60.53	-60.52	-60.51	-60.48
-60.6	44.04	1	1.02	1	1	8	7365	0	-4	-4	39.2	0	10	2	39.2	0	216.54	44.04	0.01	44.03	44.04	44.04	44.05	44.06	-60.6	0.02	-60.63	-60.61	-60.6	-60.59	-60.56
-60.17	43.98	1	1.23	1	1	8	7365	0	-4	-4	4.55	1	10	2	4.55	1	217.21	43.98	0.02	43.94	43.96	43.98	43.99	44.02	-60.18	0.04	-60.26	-60.2	-60.17	-60.15	-60.11
-60.23	43.95	1	1.12	1	1	8	7365	0	-8	-8	8.43	1	10	2	8.43	1	217.54	43.95	0.04	43.87	43.92	43.95	43.98	44.04	-60.23	0.08	-60.38	-60.29	-60.23	-60.17	-60.05
-60.22	43.96	1	1.11	1	1	8	7365	0	-4	-4	7.63	1	10	2	7.63	1	217.88	43.96	0.05	43.87	43.93	43.96	43.99	44.05	-60.22	0.08	-60.38	-60.27	-60.22	-60.17	-60.07
-60.22	43.98	1	1.14	1	1	8	7365	0	-4	-4	8.1	1	10	2	8.1	1	218.21	43.98	0.04	43.9	43.95	43.98	44	44.06	-60.22	0.07	-60.36	-60.27	-60.22	-60.17	-60.08
-60.21	44	1	1.23	1	1	8	7365	0	-4	-4	8.45	1	10	2	8.45	1	218.54	44	0.01	43.98	43.99	44	44	44.02	-60.21	0.02	-60.25	-60.22	-60.21	-60.2	-60.18
-60.36	44.03	1	1.25	1	1	8	7365	0	-28	-28	20.59	0	10	2	20.59	0	218.88	44.03	0.02	44	44.02	44.03	44.04	44.07	-60.36	0.03	-60.41	-60.38	-60.36	-60.34	-60.3
-60.39	44.04	1	1.26	1	1	8	7365	0	-28	-28	23.24	0	10	2	23.24	0	219.21	44.04	0.01	44.02	44.04	44.04	44.05	44.06	-60.39	0.02	-60.43	-60.41	-60.39	-60.38	-60.35
-60.58	44.02	1	1.1	1	1	8	7365	0	-4	-4	37.15	0	10	2	37.15	0	219.54	44.02	0.03	43.95	44	44.02	44.04	44.08	-60.58	0.09	-60.74	-60.65	-60.58	-60.52	-60.43
-60.19	44.01	1	1.18	1	1	8	7365	0	-4	-4	8.04	1	10	2	8.04	1	220.21	44.01	0.01	44	44.01	44.01	44.01	44.02	-60.19	0.02	-60.22	-60.2	-60.19	-60.18	-60.16
-60.19	43.91	1	1.02	1	1	8	7365	0	-20	-20	7.23	1	10	2	7.23	1	220.54	43.91	0.03	43.87	43.89	43.91	43.93	43.97	-60.19	0.05	-60.29	-60.22	-60.19	-60.15	-60.08
-60.16	44.02	1	1.17	1	1	8	7365	0	-4	-4	7.76	1	10	2	7.76	1	220.88	44.02	0.01	43.99	44.01	44.02	44.03	44.04	-60.16	0.02	-60.2	-60.17	-60.16	-60.14	-60.12
-60.5	44.03	1	1.01	1	1	8	7365	0	-34	-34	31.17	0	10	2	31.17	0	221.54	44.03	0.01	44.01	44.03	44.03	44.04	44.05	-60.5	0.02	-60.53	-60.51	-60.5	-60.49	-60.47
-60.42	44.03	1	1.02	1	1	8	7365	0	-34	-34	25.06	0	10	2	25.06	0	221.88	44.03	0.01	44.02	44.03	44.03	44.03	44.04	-60.42	0.01	-60.44	-60.43	-60.42	-60.42	-60.41
-60.47	44.06	1	1.02	1	1	8	7365	0	-34	-34	29.99	0	10	2	29.99	0	222.21	44.06	0.01	44.04	44.05	44.06	44.07	44.08	-60.47	0.01	-60.49	-60.48	-60.47	-60.46	-60.44
-60.49	44	1	1.02	1	1	8	7365	0	-62	-62	29.67	0	10	2	29.67	0	222.54	44	0.02	43.96	43.98	44	44.01	44.04	-60.49	0.02	-60.54	-60.51	-60.49	-60.48	-60.45
-60.52	44.05	1	1.02	1	1	8	7365	0	-16	-16	33.35	0	10	2	33.35	0	222.88	44.05	0.03	43.98	44.02	44.05	44.07	44.1	-60.52	0.03	-60.57	-60.54	-60.52	-60.5	-60.46
-60.17	43.99	1	1.05	1	1	8	7365	0	-4	-4	5.31	1	10	2	5.31	1	223.54	43.99	0.01	43.97	43.98	43.99	43.99	44.01	-60.17	0.02	-60.2	-60.18	-60.17	-60.15	-60.13
-60.22	43.96	1	1.09	1	1	8	7365	0	-4	-4	7.63	1	10	2	7.63	1	224.88	43.96	0.01	43.93	43.95	43.96	43.97	43.99	-60.22	0.03	-60.26	-60.24	-60.22	-60.2	-60.16
-60.18	43.97	1	1.13	1	1	8	7365	0	-4	-4	4.71	1	10	2	4.71	1	225.21	43.98	0.01	43.96	43.97	43.97	43.98	43.99	-60.19	0.03	-60.27	-60.19	-60.18	-60.17	-60.15
-60.46	44.04	1	1.11	1	1	8	7365	0	-40	-40	28.45	0	10	2	28.45	0	227.54	44.04	0.01	44.02	44.04	44.04	44.05	44.05	-60.48	0.05	-60.57	-60.54	-60.46	-60.43	-60.4
-60.19	43.99	1	1.25	1	1	8	7365	0	-4	-4	6.5	1	10	2	6.5	1	228.54	43.99	0.02	43.95	43.98	43.99	44.01	44.04	-60.19	0.04	-60.28	-60.21	-60.19	-60.17	-60.12
-60.06	43.98	1	1.08	1	1	8	7365	0	-32	-32	5.07	1	10	2	5.07	1	230.88	43.98	0.02	43.95	43.97	43.98	44	44.02	-60.06	0.02	-60.11	-60.08	-60.06	-60.05	-60.02
-60.35	43.89	1	1	1	1	8	7365	0	-50	-50	19.44	0	10	2	19.44	0	231.54	43.89	0.01	43.86	43.88	43.89	43.9	43.92	-60.35	0.05	-60.44	-60.38	-60.35	-60.32	-60.26
-60.27	43.96	1	1.01	1	1	8	7365	0	-26	-26	11.63	0	10	2	11.63	0	232.88	43.96	0.02	43.93	43.95	43.96	43.97	43.99	-60.27	0.03	-60.33	-60.29	-60.27	-60.25	-60.21
-60.2	43.95	1	1.03	1	1	8	7365	0	-6	-6	6.04	1	10	2	6.04	1	233.54	43.95	0.04	43.86	43.92	43.95	43.98	44.03	-60.2	0.07	-60.33	-60.25	-60.2	-60.16	-60.08
-60.3	43.89	1	1.01	1	1	8	7365	0	-28	-28	15.79	0	10	2	15.79	0	233.88	43.89	0.02	43.86	43.88	43.89	43.9	43.93	-60.29	0.02	-60.33	-60.31	-60.3	-60.28	-60.24
-60.21	43.95	1	1.04	1	1	8	7365	0	-8	-8	6.83	1	10	2	6.83	1	234.21	43.95	0.05	43.86	43.92	43.95	43.98	44.04	-60.2	0.08	-60.37	-60.25	-60.21	-60.15	-60.05
-60.16	43.84	1	1.01	1	1	8	7365	0	-46	-46	12.34	0	10	2	12.34	0	235.88	43.85	0.04	43.8	43.83	43.84	43.87	43.94	-60.16	0.03	-60.23	-60.18	-60.16	-60.15	-60.12
-60.37	43.84	1	1	1	1	8	7365	0	-64	-64	23.45	0	10	2	23.45	0	236.54	43.84	0.02	43.81	43.83	43.84	43.85	43.88	-60.38	0.03	-60.44	-60.39	-60.37	-60.36	-60.33
-60.22	43.95	1	1.09	1	1	8	7365	0	-8	-8	7.63	1	10	2	7.63	1	236.88	43.95	0.01	43.93	43.94	43.95	43.96	43.97	-60.23	0.02	-60.27	-60.24	-60.22	-60.21	-60.18
-60.22	43.98	1	1.24	1	1	8	7365	0	-4	-4	8.1	1	10	2	8.1	1	238.88	43.98	0.03	43.91	43.96	43.98	44	44.04	-60.21	0.05	-60.31	-60.25	-60.22	-60.18	-60.11
-60.41	44.03	1	1.04	1	1	8	7365	0	-34	-34	24.3	0	10	2	24.3	0	239.21	44.02	0.03	43.96	44	44.03	44.04	44.08	-60.41	0.04	-60.49	-60.44	-60.41	-60.38	-60.32
-60.29	44.03	1	1.14	1	1	8	7365	0	-24	-24	15.63	0	10	2	15.63	0	239.54	44.03	0.04	43.95	44	44.03	44.05	44.1	-60.3	0.06	-60.42	-60.33	-60.29	-60.26	-60.18
-60.19	43.99	1	1.12	1	1	8	7365	0	-4	-4	6.5	1	10	2	6.5	1	239.88	43.99	0.04	43.9	43.96	43.99	44.02	44.07	-60.19	0.07	-60.32	-60.23	-60.19	-60.14	-60.06
-60.18	43.97	1	1.06	1	1	8	7365	0	-4	-4	4.71	1	10	2	4.71	1	243.21	43.97	0.02	43.93	43.96	43.97	43.99	44.01	-60.17	0.04	-60.24	-60.2	-60.18	-60.15	-60.1
-60.26	43.92	1	1.04	1	1	8	7365	0	-20	-20	11.5	0	10	2	11.5	0	243.54	43.92	0.04	43.84	43.9	43.92	43.95	44	-60.26	0.07	-60.39	-60.31	-60.26	-60.22	-60.12
-60.3	43.91	1	1.04	1	1	8	7365	0	-26	-26	14.9	0	10	2	14.9	0	243.88	43.91	0.01	43.9	43.91	43.91	43.91	43.92	-60.3	0.01	-60.32	-60.3	-60.3	-60.29	-60.27
-58.51	45.29	1	1.08	1	1	8	7373	0	-76	-76	168.83	0	10	2	121.19	0	212.93	45.3	0.05	45.2	45.26	45.29	45.33	45.39	-58.51	0.06	-58.63	-58.55	-58.51	-58.47	-58.39
-58.5	45.29	1	1.1	1	1	8	7373	0	-70	-70	169.27	0	10	2	121.79	0	213.26	45.28	0.04	45.2	45.25	45.29	45.31	45.37	-58.5	0.05	-58.6	-58.54	-58.5	-58.47	-58.4
-58.48	45.29	1	1.14	1	1	8	7373	0	-70	-70	170.15	0	10	2	122.99	0	213.59	45.29	0.03	45.23	45.27	45.29	45.31	45.35	-58.48	0.03	-58.54	-58.5	-58.48	-58.46	-58.42
-58.47	45.3	1	1.21	1	1	8	7373	0	-70	-70	171.51	0	10	2	122.88	0	213.93	45.3	0.03	45.25	45.28	45.3	45.32	45.36	-58.47	0.03	-58.53	-58.49	-58.47	-58.45	-58.41
-59.73	43.93	1	1.1	1	1	8	7377	0	-26	-26	5.27	1	10	2	5.27	1	212.81	43.93	0.04	43.85	43.9	43.93	43.96	44.01	-59.73	0.05	-59.82	-59.76	-59.73	-59.7	-59.64
-59.75	43.93	1	1.13	1	1	8	7377	0	-24	-24	4.09	1	10	2	4.09	1	213.81	43.93	0.03	43.86	43.9	43.93	43.95	43.99	-59.75	0.04	-59.82	-59.77	-59.75	-59.73	-59.68
-59.74	43.89	1	1.15	1	1	8	7377	0	-43	-43	8.32	1	10	2	8.32	1	214.14	43.89	0.04	43.8	43.86	43.89	43.92	43.97	-59.74	0.05	-59.84	-59.77	-59.74	-59.7	-59.65
-59.82	43.88	1	1.19	1	1	8	7377	0	-12	-12	6.99	1	10	2	6.99	1	214.48	43.88	0.04	43.8	43.85	43.88	43.9	43.96	-59.82	0.05	-59.91	-59.85	-59.82	-59.78	-59.72
-59.82	43.84	1	1.24	1	1	8	7377	0	-8	-8	11.22	0	10	2	11.22	0	214.81	43.84	0.04	43.76	43.81	43.84	43.87	43.91	-59.82	0.04	-59.9	-59.85	-59.82	-59.79	-59.73
-59.91	43.8	1	1.26	1	1	8	7377	0	-90	-90	14.71	0	10	2	14.71	0	215.14	43.8	0.05	43.71	43.77	43.8	43.84	43.9	-59.91	0.06	-60.01	-59.95	-59.91	-59.87	-59.8
-59.98	43.8	1	1.2	1	1	8	7377	0	-62	-62	14.48	0	10	2	14.48	0	215.48	43.8	0.04	43.71	43.77	43.8	43.82	43.88	-59.98	0.05	-60.08	-60.01	-59.98	-59.95	-59.88
-60.03	43.8	1	1.15	1	1	8	7377	0	-46	-46	14.51	0	10	2	14.51	0	215.81	43.8	0.04	43.73	43.77	43.8	43.82	43.87	-60.03	0.04	-60.11	-60.06	-60.03	-60	-59.95
-60.04	43.82	1	1.15	1	1	8	7377	0	-51	-51	12.39	0	10	2	12.39	0	216.14	43.83	0.04	43.75	43.8	43.82	43.85	43.9	-60.04	0.05	-60.13	-60.07	-60.04	-60.01	-59.95
-60.01	43.87	1	1.11	1	1	8	7377	0	-41	-41	6.7	1	10	2	6.7	1	216.48	43.87	0.04	43.8	43.85	43.87	43.9	43.94	-60.01	0.04	-60.09	-60.04	-60.01	-59.99	-59.93
-59.97	43.82	1	1.18	1	1	8	7377	0	-46	-46	12.3	0	10	2	12.3	0	216.81	43.82	0.04	43.75	43.8	43.82	43.84	43.89	-59.97	0.04	-60.04	-59.99	-59.97	-59.95	-59.9
-59.92	43.8	1	1.15	1	1	8	7377	0	-90	-90	14.66	0	10	2	14.66	0	217.14	43.8	0.04	43.72	43.77	43.8	43.83	43.88	-59.92	0.04	-60	-59.95	-59.92	-59.89	-59.83
-59.87	43.79	1	1.09	1	1	8	7377	0	-55	-55	15.95	0	10	2	15.95	0	217.48	43.79	0.05	43.69	43.75	43.79	43.82	43.89	-59.88	0.06	-60	-59.92	-59.87	-59.83	-59.76
-59.9	43.76	1	1.11	1	1	8	7377	0	-45	-45	19.2	0	10	2	19.2	0	217.81	43.76	0.04	43.69	43.74	43.76	43.79	43.83	-59.9	0.04	-59.98	-59.92	-59.9	-59.87	-59.82
-59.89	43.79	1	1.15	1	1	8	7377	0	-55	-55	15.88	0	10	2	15.88	0	218.14	43.79	0.03	43.73	43.77	43.79	43.81	43.85	-59.89	0.04	-59.96	-59.91	-59.89	-59.86	-59.82
-59.9	43.86	1	1.1	1	1	8	7377	0	-41	-41	8.07	1	10	2	8.07	1	218.48	43.86	0.04	43.79	43.84	43.86	43.89	43.94	-59.9	0.04	-59.99	-59.93	-59.9	-59.87	-59.82
-59.85	43.85	1	1.12	1	1	8	7377	0	-4	-4	9.45	1	10	2	9.45	1	218.81	43.85	0.04	43.76	43.82	43.85	43.88	43.94	-59.85	0.05	-59.94	-59.88	-59.85	-59.82	-59.75
-59.83	43.84	1	1.14	1	1	8	7377	0	-8	-8	10.94	0	10	2	10.94	0	219.14	43.84	0.05	43.74	43.81	43.84	43.87	43.92	-59.83	0.05	-59.94	-59.87	-59.83	-59.79	-59.73
-59.88	43.78	1	1.15	1	1	8	7377	0	-59	-59	17.05	0	10	2	17.05	0	219.48	43.78	0.05	43.68	43.75	43.78	43.81	43.88	-59.88	0.06	-60	-59.92	-59.88	-59.84	-59.76
-59.94	43.75	1	1.12	1	1	8	7377	0	-45	-45	20.06	0	10	2	20.06	0	219.81	43.75	0.04	43.67	43.72	43.75	43.78	43.83	-59.93	0.04	-60.01	-59.96	-59.94	-59.91	-59.86
-59.93	43.79	1	1.2	1	1	8	7377	0	-90	-90	15.68	0	10	2	15.68	0	220.14	43.79	0.05	43.69	43.76	43.79	43.82	43.87	-59.93	0.05	-60.02	-59.96	-59.93	-59.9	-59.83
-59.89	43.84	1	1.22	1	1	8	7377	0	-47	-47	10.33	0	10	2	10.33	0	220.48	43.84	0.06	43.73	43.8	43.84	43.88	43.95	-59.89	0.06	-60.02	-59.94	-59.89	-59.85	-59.77
-59.86	43.89	1	1.19	1	1	8	7377	0	-18	-18	4.93	1	10	2	4.93	1	220.81	43.89	0.05	43.8	43.86	43.89	43.92	43.98	-59.86	0.04	-59.95	-59.89	-59.86	-59.83	-59.77
-59.86	43.88	1	1.25	1	1	8	7377	0	-8	-8	6.02	1	10	2	6.02	1	221.48	43.88	0.05	43.79	43.85	43.88	43.91	43.97	-59.86	0.05	-59.95	-59.89	-59.86	-59.82	-59.77
-59.9	43.75	1	1.29	1	1	8	7377	0	-45	-45	20.32	0	10	2	20.32	0	222.14	43.75	0.04	43.68	43.73	43.75	43.78	43.83	-59.9	0.05	-59.99	-59.93	-59.9	-59.87	-59.81
-60.14	43.75	1	1.14	1	1	8	7377	0	-53	-53	21.35	0	10	2	21.35	0	222.81	43.75	0.03	43.68	43.72	43.75	43.77	43.81	-60.14	0.05	-60.23	-60.17	-60.14	-60.11	-60.04
-60.13	43.74	1	1.09	1	1	8	7377	0	-53	-53	22.24	0	10	2	22.24	0	223.14	43.74	0.03	43.67	43.72	43.74	43.76	43.81	-60.13	0.04	-60.22	-60.16	-60.13	-60.11	-60.05
-60.1	43.74	1	1.08	1	1	8	7377	0	-55	-55	21.84	0	10	2	21.84	0	223.48	43.74	0.05	43.65	43.71	43.74	43.77	43.83	-60.1	0.05	-60.21	-60.14	-60.1	-60.06	-60
-60.14	43.73	1	1.1	1	1	8	7377	0	-61	-61	23.5	0	10	2	23.5	0	223.81	43.73	0.03	43.66	43.71	43.73	43.75	43.8	-60.14	0.04	-60.21	-60.16	-60.14	-60.11	-60.07
-60.1	43.76	1	1.15	1	1	8	7377	0	-55	-55	19.63	0	10	2	19.63	0	224.14	43.76	0.04	43.68	43.73	43.76	43.79	43.84	-60.1	0.05	-60.19	-60.13	-60.1	-60.06	-60
-60.08	43.81	1	1.16	1	1	8	7377	0	-60	-60	13.88	0	10	2	13.88	0	224.48	43.81	0.05	43.72	43.78	43.81	43.84	43.9	-60.08	0.05	-60.18	-60.11	-60.08	-60.04	-59.98
-60.04	43.85	1	1.13	1	1	8	7377	0	-53	-53	9.08	1	10	2	9.08	1	224.81	43.85	0.05	43.76	43.82	43.85	43.88	43.93	-60.04	0.05	-60.13	-60.07	-60.04	-60.01	-59.95
-60.06	43.81	1	1.29	1	1	8	7377	0	-51	-51	13.62	0	10	2	13.62	0	225.14	43.81	0.05	43.71	43.77	43.81	43.84	43.89	-60.06	0.05	-60.16	-60.09	-60.06	-60.03	-59.97
-60.18	43.71	1	1.26	1	1	8	7377	0	-52	-52	26.56	0	10	2	26.56	0	225.81	43.71	0.05	43.62	43.68	43.71	43.74	43.8	-60.18	0.05	-60.28	-60.21	-60.18	-60.15	-60.09
-59.84	43.9	1	1.24	1	1	8	7377	0	-18	-18	4.55	1	10	2	4.55	1	227.48	43.9	0.04	43.82	43.88	43.9	43.93	43.98	-59.84	0.05	-59.93	-59.87	-59.84	-59.81	-59.75
-59.92	43.77	1	1.18	1	1	8	7377	0	-55	-55	17.99	0	10	2	17.99	0	228.14	43.77	0.04	43.69	43.74	43.77	43.79	43.84	-59.92	0.04	-59.98	-59.94	-59.92	-59.89	-59.85
-59.91	43.76	1	1.14	1	1	8	7377	0	-49	-49	19.15	0	10	2	19.15	0	228.48	43.76	0.04	43.68	43.73	43.76	43.79	43.84	-59.91	0.04	-59.99	-59.94	-59.91	-59.88	-59.83
-59.91	43.78	1	1.22	1	1	8	7377	0	-55	-55	16.93	0	10	2	16.93	0	228.81	43.78	0.04	43.69	43.75	43.78	43.81	43.87	-59.91	0.05	-60	-59.94	-59.91	-59.87	-59.81
-59.9	43.85	1	1.28	1	1	8	7377	0	-47	-47	9.18	1	10	2	9.18	1	229.14	43.85	0.04	43.77	43.82	43.85	43.88	43.93	-59.9	0.05	-60	-59.94	-59.9	-59.87	-59.8
-59.77	43.9	1	1.25	1	1	8	7377	0	-26	-26	6.54	1	10	2	6.54	1	231.14	43.9	0.04	43.82	43.87	43.9	43.93	43.98	-59.77	0.05	-59.89	-59.81	-59.77	-59.74	-59.67
-59.96	43.69	1	1.13	1	1	8	7377	0	-76	-76	26.73	0	10	2	26.73	0	232.48	43.69	0.04	43.61	43.67	43.69	43.72	43.77	-59.96	0.05	-60.05	-59.99	-59.96	-59.92	-59.86
-59.92	43.72	1	1.17	1	1	8	7377	0	-71	-71	23.51	0	10	2	23.51	0	232.81	43.73	0.03	43.66	43.7	43.72	43.75	43.79	-59.93	0.03	-59.99	-59.95	-59.92	-59.9	-59.86
-59.86	43.75	1	1.14	1	1	8	7377	0	-49	-49	20.43	0	10	2	20.43	0	233.14	43.75	0.03	43.69	43.73	43.75	43.77	43.82	-59.87	0.04	-59.94	-59.89	-59.86	-59.84	-59.79
-59.9	43.79	1	1.11	1	1	8	7377	0	-55	-55	15.86	0	10	2	15.86	0	233.48	43.79	0.04	43.7	43.76	43.79	43.82	43.88	-59.9	0.05	-59.99	-59.93	-59.9	-59.87	-59.81
-59.91	43.79	1	1.1	1	1	8	7377	0	-90	-90	15.82	0	10	2	15.82	0	233.81	43.79	0.05	43.68	43.75	43.79	43.83	43.89	-59.91	0.06	-60.02	-59.95	-59.91	-59.88	-59.79
-59.95	43.77	1	1.09	1	1	8	7377	0	-57	-57	17.81	0	10	2	17.81	0	234.14	43.77	0.04	43.69	43.74	43.77	43.8	43.85	-59.95	0.05	-60.04	-59.98	-59.95	-59.91	-59.86
-59.95	43.76	1	1.08	1	1	8	7377	0	-45	-45	18.92	0	10	2	18.92	0	234.48	43.76	0.05	43.67	43.73	43.76	43.79	43.85	-59.95	0.06	-60.07	-59.99	-59.95	-59.91	-59.84
-59.94	43.74	1	1.1	1	1	8	7377	0	-45	-45	21.17	0	10	2	21.17	0	234.81	43.75	0.04	43.68	43.72	43.74	43.77	43.82	-59.94	0.04	-60.02	-59.96	-59.94	-59.91	-59.85
-59.91	43.73	1	1.07	1	1	8	7377	0	-71	-71	22.48	0	10	2	22.48	0	235.14	43.73	0.04	43.65	43.7	43.73	43.76	43.81	-59.91	0.04	-60	-59.95	-59.91	-59.88	-59.83
-59.9	43.72	1	1.06	1	1	8	7377	0	-60	-60	23.65	0	10	2	23.65	0	235.48	43.73	0.04	43.64	43.7	43.72	43.75	43.81	-59.9	0.05	-60.01	-59.94	-59.9	-59.87	-59.8
-59.91	43.72	1	1.09	1	1	8	7377	0	-71	-71	23.59	0	10	2	23.59	0	235.81	43.72	0.03	43.65	43.69	43.72	43.74	43.78	-59.91	0.04	-59.99	-59.94	-59.91	-59.89	-59.84
-59.88	43.74	1	1.09	1	1	8	7377	0	-45	-45	21.49	0	10	2	21.49	0	236.14	43.74	0.04	43.66	43.72	43.74	43.77	43.82	-59.88	0.04	-59.96	-59.91	-59.88	-59.85	-59.8
-59.87	43.76	1	1.1	1	1	8	7377	0	-45	-45	19.29	0	10	2	19.29	0	236.48	43.76	0.04	43.67	43.73	43.76	43.79	43.84	-59.87	0.06	-59.99	-59.91	-59.87	-59.84	-59.76
-59.9	43.77	1	1.13	1	1	8	7377	0	-59	-59	18.09	0	10	2	18.09	0	236.81	43.77	0.03	43.7	43.75	43.77	43.79	43.83	-59.9	0.04	-59.97	-59.92	-59.9	-59.87	-59.81
-59.91	43.76	1	1.14	1	1	8	7377	0	-49	-49	19.15	0	10	2	19.15	0	237.14	43.76	0.04	43.68	43.73	43.76	43.78	43.83	-59.91	0.04	-60	-59.94	-59.91	-59.88	-59.82
-59.89	43.77	1	1.24	1	1	8	7377	0	-59	-59	18.11	0	10	2	18.11	0	237.48	43.77	0.04	43.7	43.74	43.77	43.8	43.85	-59.89	0.06	-60	-59.93	-59.89	-59.85	-59.77
-59.9	43.88	1	1.29	1	1	8	7377	0	-41	-41	5.84	1	10	2	5.84	1	239.14	43.88	0.04	43.8	43.85	43.88	43.91	43.96	-59.9	0.05	-59.98	-59.93	-59.9	-59.87	-59.8
-59.93	43.79	1	1.28	1	1	8	7377	0	-90	-90	15.68	0	10	2	15.68	0	239.48	43.79	0.04	43.72	43.77	43.79	43.81	43.86	-59.93	0.05	-60.02	-59.96	-59.93	-59.9	-59.83
-59.91	43.74	1	1.15	1	1	8	7377	0	-49	-49	21.37	0	10	2	21.37	0	239.81	43.74	0.04	43.65	43.71	43.74	43.76	43.82	-59.91	0.04	-59.99	-59.94	-59.91	-59.88	-59.82
-59.92	43.73	1	1.11	1	1	8	7377	0	-71	-71	22.41	0	10	2	22.41	0	240.14	43.73	0.04	43.64	43.7	43.73	43.76	43.82	-59.92	0.04	-60.01	-59.95	-59.92	-59.89	-59.83
-59.92	43.71	1	1.09	1	1	8	7377	0	-83	-83	24.62	0	10	2	24.62	0	240.48	43.71	0.04	43.62	43.68	43.71	43.73	43.79	-59.92	0.05	-60.01	-59.95	-59.92	-59.89	-59.82
-59.93	43.71	1	1.1	1	1	8	7377	0	-83	-83	24.55	0	10	2	24.55	0	240.81	43.71	0.03	43.65	43.69	43.71	43.74	43.78	-59.93	0.05	-60.02	-59.96	-59.93	-59.9	-59.84
-59.96	43.74	1	1.09	1	1	8	7377	0	-45	-45	21.16	0	10	2	21.16	0	241.14	43.74	0.03	43.67	43.72	43.74	43.76	43.8	-59.96	0.04	-60.04	-59.99	-59.96	-59.94	-59.89
-60.02	43.71	1	1.06	1	1	8	7377	0	-76	-76	24.49	0	10	2	24.49	0	241.48	43.71	0.04	43.63	43.68	43.71	43.74	43.79	-60.02	0.06	-60.13	-60.06	-60.02	-59.99	-59.91
-59.93	43.72	1	1.12	1	1	8	7377	0	-71	-71	22.89	0	10	2	22.89	0	241.81	43.73	0.03	43.66	43.7	43.72	43.75	43.79	-59.93	0.05	-60.03	-59.97	-59.93	-59.9	-59.84
-59.9	43.74	1	1.12	1	1	8	7377	0	-45	-45	21.43	0	10	2	21.43	0	242.14	43.74	0.03	43.68	43.72	43.74	43.76	43.8	-59.9	0.05	-59.99	-59.93	-59.9	-59.87	-59.81
-59.86	43.75	1	1.1	1	1	8	7377	0	-49	-49	20.43	0	10	2	20.43	0	242.48	43.75	0.03	43.68	43.73	43.75	43.78	43.82	-59.86	0.05	-59.97	-59.9	-59.86	-59.83	-59.76
-59.85	43.75	1	1.09	1	1	8	7377	0	-49	-49	20.49	0	10	2	20.49	0	242.81	43.75	0.04	43.66	43.72	43.75	43.77	43.82	-59.85	0.05	-59.95	-59.88	-59.85	-59.81	-59.74
-59.87	43.71	1	1.08	1	1	8	7377	0	-70	-70	24.86	0	10	2	24.86	0	243.14	43.71	0.04	43.63	43.69	43.71	43.74	43.8	-59.87	0.06	-59.99	-59.91	-59.87	-59.83	-59.75
-61.08	47.58	1	1.22	1	1	8	7371	0	-32	-32	410.28	0	0	2	23.54	0	215.76	47.58	0.05	47.46	47.55	47.58	47.62	47.68	-61.08	0.08	-61.22	-61.13	-61.08	-61.03	-60.92
-61.05	47.56	1	1.25	1	1	8	7371	0	-35	-35	407.68	0	0	2	26.21	0	216.09	47.56	0.04	47.48	47.54	47.56	47.59	47.64	-61.04	0.04	-61.13	-61.07	-61.05	-61.01	-60.96
-61	47.55	1	1.24	1	1	8	7371	0	-43	-43	405.92	0	0	2	30.12	0	225.09	47.55	0.04	47.48	47.53	47.55	47.58	47.62	-61	0.04	-61.08	-61.02	-61	-60.97	-60.92
-60.98	47.58	1	1.25	1	1	8	7371	0	-39	-39	408.77	0	0	2	30.96	0	231.43	47.58	0.04	47.51	47.56	47.58	47.61	47.66	-60.97	0.05	-61.06	-61.01	-60.98	-60.94	-60.88
-61.01	47.6	1	1.25	1	1	8	7371	0	-33	-33	411.5	0	0	2	28.06	0	231.76	47.6	0.04	47.54	47.58	47.6	47.63	47.67	-61.01	0.04	-61.09	-61.04	-61.01	-60.98	-60.92
-60.96	47.6	1	1.2	1	1	8	7371	0	-41	-41	410.54	0	0	2	29.59	0	234.76	47.6	0.03	47.53	47.58	47.6	47.62	47.66	-60.96	0.04	-61.04	-60.99	-60.96	-60.93	-60.87
-61.02	47.6	1	1.19	1	1	8	7371	0	-33	-33	411.66	0	0	2	27.74	0	235.09	47.6	0.04	47.52	47.57	47.6	47.62	47.67	-61.03	0.04	-61.1	-61.05	-61.02	-61	-60.94
-61.02	47.58	1	1.24	1	1	8	7371	0	-33	-33	409.47	0	0	2	27.98	0	235.43	47.58	0.03	47.51	47.56	47.58	47.6	47.65	-61.02	0.05	-61.11	-61.05	-61.02	-60.99	-60.93
-60.97	47.5	1	1.27	1	1	8	7371	0	-45	-45	400.51	0	0	2	33.81	0	238.09	47.51	0.06	47.39	47.47	47.5	47.55	47.63	-60.97	0.07	-61.11	-61.02	-60.97	-60.92	-60.84
-60.97	47.51	1	1.27	1	1	8	7371	0	-45	-45	401.04	0	0	2	33.61	0	238.43	47.51	0.06	47.41	47.47	47.51	47.55	47.63	-60.96	0.06	-61.09	-61	-60.97	-60.93	-60.83
-61.08	47.56	1	1.29	1	1	8	7371	0	-33	-33	408.09	0	0	2	24.03	0	241.43	47.56	0.05	47.48	47.53	47.56	47.59	47.66	-61.08	0.05	-61.18	-61.11	-61.08	-61.04	-60.98
-60.22	45.65	1	1.23	1	1	8	7372	0	-102	-102	186.23	0	0	2	6.93	1	217.26	45.65	0.04	45.57	45.62	45.65	45.68	45.74	-60.22	0.05	-60.33	-60.25	-60.22	-60.18	-60.12
-60.28	45.62	1	1.22	1	1	8	7372	0	-103	-103	184.15	0	10	2	8.18	1	217.6	45.62	0.05	45.52	45.58	45.62	45.65	45.71	-60.28	0.06	-60.41	-60.32	-60.28	-60.24	-60.15
-60.32	45.6	1	1.23	1	1	8	7372	0	-128	-128	182.85	0	10	2	8.16	1	217.93	45.6	0.04	45.53	45.58	45.6	45.62	45.67	-60.32	0.04	-60.4	-60.35	-60.32	-60.3	-60.24
-60.27	45.66	1	1.17	1	1	8	7372	0	-28	-28	188.26	0	0	2	4.57	1	218.93	45.66	0.03	45.6	45.64	45.66	45.68	45.73	-60.27	0.04	-60.35	-60.3	-60.27	-60.24	-60.19
-60.21	45.66	1	1.15	1	1	8	7372	0	-49	-49	187.14	0	0	2	6.33	1	219.6	45.66	0.04	45.58	45.63	45.66	45.69	45.74	-60.21	0.05	-60.3	-60.24	-60.21	-60.18	-60.11
-60.17	45.65	1	1.2	1	1	8	7372	0	-124	-124	185.37	0	10	2	8.56	1	219.93	45.65	0.03	45.59	45.63	45.65	45.67	45.72	-60.17	0.04	-60.24	-60.19	-60.17	-60.14	-60.1
-60.05	45.75	1	1.09	1	1	8	7372	0	-60	-60	194.62	0	0	2	4.84	1	222.93	45.76	0.04	45.67	45.73	45.75	45.78	45.84	-60.04	0.05	-60.14	-60.08	-60.05	-60.01	-59.94
-60.09	45.73	1	1.06	1	1	8	7372	0	-56	-56	192.92	0	0	2	4.12	1	223.93	45.73	0.04	45.65	45.7	45.73	45.76	45.81	-60.09	0.05	-60.18	-60.12	-60.09	-60.06	-59.99
-60.02	45.77	1	1.08	1	1	8	7372	0	-84	-84	196.48	0	0	2	5.91	1	224.93	45.76	0.03	45.7	45.74	45.77	45.79	45.83	-60.02	0.04	-60.08	-60.04	-60.02	-59.99	-59.95
-60.05	45.77	1	1.06	1	1	8	7372	0	-60	-60	196.82	0	0	2	4.25	1	225.6	45.76	0.05	45.68	45.73	45.77	45.79	45.85	-60.05	0.05	-60.16	-60.08	-60.05	-60.01	-59.95
-60.03	45.74	1	1.06	1	1	8	7372	0	-108	-108	193.28	0	0	2	6.71	1	225.93	45.74	0.03	45.68	45.72	45.74	45.76	45.8	-60.03	0.03	-60.09	-60.05	-60.03	-60.01	-59.97
-60.04	45.74	1	1.08	1	1	8	7372	0	-82	-82	193.4	0	0	2	6.02	1	226.6	45.74	0.04	45.66	45.71	45.74	45.77	45.84	-60.04	0.05	-60.14	-60.08	-60.04	-60.01	-59.94
-60.06	45.7	1	1.07	1	1	8	7372	0	-101	-101	189.24	0	7	2	8.13	1	226.93	45.7	0.03	45.64	45.68	45.7	45.72	45.76	-60.06	0.04	-60.13	-60.08	-60.06	-60.04	-59.99
-60.06	45.72	1	1.11	1	1	8	7372	0	-94	-94	191.44	0	0	2	6.25	1	227.26	45.72	0.03	45.65	45.7	45.72	45.74	45.79	-60.06	0.03	-60.12	-60.08	-60.06	-60.04	-59.99
-60.05	45.75	1	1.08	1	1	8	7372	0	-60	-60	194.62	0	0	2	4.84	1	227.6	45.75	0.05	45.66	45.72	45.75	45.78	45.84	-60.05	0.06	-60.16	-60.09	-60.05	-60.01	-59.94
-60.03	45.77	1	1.08	1	1	8	7372	0	-84	-84	196.59	0	0	2	5.3	1	228.93	45.77	0.03	45.71	45.75	45.77	45.79	45.83	-60.03	0.03	-60.1	-60.05	-60.03	-60.01	-59.97
-60.03	45.76	1	1.07	1	1	8	7372	0	-84	-84	195.49	0	0	2	6.05	1	229.93	45.76	0.04	45.69	45.74	45.76	45.78	45.84	-60.03	0.04	-60.11	-60.06	-60.03	-60.01	-59.96
-59.99	45.78	1	1.06	1	1	8	7372	0	-86	-86	197.27	0	0	2	7.23	1	230.93	45.78	0.04	45.71	45.76	45.78	45.8	45.85	-59.99	0.05	-60.09	-60.02	-59.99	-59.95	-59.89
-60.03	45.77	1	1.08	1	1	8	7372	0	-84	-84	196.59	0	0	2	5.3	1	233.6	45.77	0.04	45.7	45.74	45.77	45.8	45.85	-60.03	0.05	-60.12	-60.06	-60.03	-60	-59.95
-60.05	45.77	1	1.09	1	1	8	7372	0	-60	-60	196.82	0	0	2	4.25	1	234.26	45.77	0.04	45.7	45.74	45.77	45.79	45.84	-60.05	0.04	-60.13	-60.07	-60.05	-60.02	-59.97
-60.46	45.12	1	1.1	1	1	8	7372	0	-66	-66	132.38	0	10	2	52.29	0	236.93	45.13	0.04	45.06	45.1	45.12	45.15	45.2	-60.46	0.04	-60.54	-60.49	-60.46	-60.43	-60.38
-60.45	45.17	1	1.07	1	1	8	7372	0	-73	-73	137.69	0	10	2	47.78	0	237.26	45.17	0.04	45.09	45.15	45.17	45.2	45.24	-60.45	0.04	-60.53	-60.47	-60.45	-60.43	-60.38
-60.49	45.13	1	1.07	1	1	8	7372	0	-63	-63	133.97	0	10	2	49.92	0	237.6	45.12	0.04	45.05	45.1	45.13	45.15	45.2	-60.49	0.05	-60.58	-60.52	-60.49	-60.45	-60.39
-60.49	45.12	1	1.08	1	1	8	7372	0	-63	-63	132.88	0	10	2	50.79	0	237.93	45.12	0.03	45.06	45.1	45.12	45.14	45.18	-60.49	0.04	-60.56	-60.51	-60.49	-60.47	-60.42
-60.41	45.16	1	1.07	1	1	8	7372	0	-63	-63	136.03	0	10	2	50.07	0	238.26	45.16	0.04	45.09	45.13	45.16	45.18	45.23	-60.41	0.04	-60.5	-60.44	-60.41	-60.38	-60.33
-60.42	45.13	1	1.09	1	1	8	7372	0	-62	-62	132.88	0	10	2	52.79	0	238.6	45.12	0.04	45.04	45.1	45.13	45.15	45.2	-60.42	0.05	-60.53	-60.45	-60.42	-60.38	-60.32
-60.5	45.09	1	1.09	1	1	8	7372	0	-78	-78	129.81	0	10	2	52.99	0	238.93	45.09	0.03	45.03	45.07	45.09	45.11	45.15	-60.5	0.04	-60.57	-60.53	-60.5	-60.48	-60.44
-60.52	45.1	1	1.09	1	1	8	7372	0	-72	-72	131.26	0	10	2	51.17	0	239.26	45.1	0.03	45.04	45.08	45.1	45.12	45.16	-60.52	0.04	-60.6	-60.55	-60.52	-60.5	-60.45
-60.43	45.11	1	1.1	1	1	8	7372	0	-65	-65	130.83	0	10	2	54.56	0	239.6	45.11	0.04	45.03	45.08	45.11	45.13	45.18	-60.43	0.04	-60.52	-60.46	-60.43	-60.4	-60.35
-60.79	44.53	1	1.27	1	1	8	7372	0	-78	-78	83.12	0	10	2	83.12	0	241.26	44.54	0.03	44.47	44.51	44.53	44.56	44.6	-60.79	0.04	-60.87	-60.82	-60.79	-60.76	-60.71
-60.59	45.13	1	1.24	1	1	8	7372	0	-71	-71	135.9	0	10	2	45.36	0	243.6	45.13	0.04	45.06	45.11	45.13	45.15	45.2	-60.59	0.04	-60.68	-60.62	-60.59	-60.57	-60.5
-60.59	45.08	1	1.25	1	1	8	7372	0	-82	-82	130.56	0	10	2	50.18	0	243.93	45.08	0.03	45.01	45.05	45.08	45.1	45.14	-60.59	0.03	-60.66	-60.62	-60.59	-60.57	-60.52
-60.14	44.04	1	1.07	1	1	8	7363	0	-4	-4	9.54	1	10	2	9.54	1	213.23	44.04	0.05	43.94	44.01	44.04	44.08	44.13	-60.14	0.05	-60.24	-60.18	-60.14	-60.11	-60.04
-60.16	43.99	1	1.17	1	1	8	7363	0	-4	-4	4.8	1	10	2	4.8	1	214.57	43.99	0.04	43.9	43.96	43.99	44.01	44.07	-60.16	0.06	-60.28	-60.2	-60.16	-60.12	-60.05
-60.15	44.04	1	1.27	1	1	8	7363	0	-4	-4	9.67	1	10	2	9.67	1	214.9	44.04	0.04	43.96	44.01	44.04	44.07	44.12	-60.15	0.05	-60.26	-60.19	-60.15	-60.11	-60.04
-60.1	44.1	1	1.22	1	1	8	7363	0	-47	-47	16.26	0	10	2	16.26	0	215.23	44.11	0.05	44.01	44.07	44.1	44.14	44.2	-60.1	0.05	-60.2	-60.13	-60.1	-60.07	-60.01
-60	44.11	1	1.11	1	1	8	7363	0	-57	-57	19.94	0	10	2	19.94	0	215.57	44.11	0.04	44.03	44.08	44.11	44.14	44.2	-60	0.06	-60.11	-60.04	-60	-59.97	-59.89
-60.02	44.09	1	1.14	1	1	8	7363	0	-49	-49	17.22	0	10	2	17.22	0	215.9	44.09	0.04	44	44.06	44.09	44.12	44.17	-60.02	0.05	-60.12	-60.06	-60.02	-59.99	-59.92
-60.04	44.06	1	1.19	1	1	8	7363	0	-68	-68	13.53	0	10	2	13.53	0	216.23	44.06	0.04	43.97	44.03	44.06	44.09	44.14	-60.04	0.05	-60.14	-60.07	-60.04	-60.01	-59.94
-60.08	44	1	1.17	1	1	8	7363	0	-10	-10	6.17	1	10	2	6.17	1	216.57	44	0.04	43.93	43.97	44	44.02	44.07	-60.08	0.05	-60.18	-60.11	-60.08	-60.05	-59.99
-60.16	44	1	1.12	1	1	8	7363	0	-4	-4	5.74	1	10	2	5.74	1	216.9	44	0.05	43.91	43.97	44	44.03	44.09	-60.16	0.05	-60.25	-60.19	-60.16	-60.12	-60.06
-60.13	44.05	1	1.13	1	1	8	7363	0	-20	-20	10.58	0	10	2	10.58	0	217.23	44.05	0.06	43.93	44.01	44.05	44.08	44.16	-60.13	0.06	-60.24	-60.17	-60.13	-60.09	-60
-60.08	44.03	1	1.19	1	1	8	7363	0	-46	-46	9.09	1	10	2	9.09	1	217.57	44.03	0.06	43.9	43.99	44.03	44.07	44.15	-60.08	0.06	-60.19	-60.12	-60.08	-60.04	-59.97
-60.01	44.06	1	1.18	1	1	8	7363	0	-70	-70	14.48	0	10	2	14.48	0	217.9	44.06	0.05	43.96	44.02	44.06	44.09	44.16	-60.01	0.06	-60.12	-60.05	-60.01	-59.97	-59.9
-59.94	44.1	1	1.12	1	1	8	7363	0	-61	-61	18.78	0	10	2	18.78	0	218.23	44.1	0.03	44.03	44.08	44.1	44.12	44.16	-59.95	0.03	-60.01	-59.97	-59.94	-59.92	-59.88
-60.03	44	1	1.28	1	1	8	7363	0	-26	-26	7.67	1	10	2	7.67	1	218.57	44	0.04	43.91	43.97	44	44.02	44.07	-60.03	0.05	-60.13	-60.06	-60.03	-60	-59.95
-60.16	43.99	1	1.11	1	1	8	7363	0	-4	-4	4.8	1	10	2	4.8	1	220.57	43.99	0.05	43.89	43.95	43.99	44.02	44.09	-60.16	0.07	-60.28	-60.2	-60.16	-60.12	-60.02
-60.16	44.01	1	1.17	1	1	8	7363	0	-4	-4	6.73	1	10	2	6.73	1	220.9	44.01	0.05	43.9	43.97	44.01	44.04	44.12	-60.16	0.05	-60.26	-60.19	-60.16	-60.12	-60.05
-60.12	44.06	1	1.09	1	1	8	7363	0	-34	-34	11.7	0	10	2	11.7	0	221.23	44.07	0.08	43.92	44.02	44.06	44.11	44.22	-60.12	0.09	-60.29	-60.18	-60.12	-60.06	-59.94
-60.15	44.05	1	1.1	1	1	8	7363	0	-4	-4	10.76	0	10	2	10.76	0	221.57	44.05	0.06	43.93	44.01	44.05	44.09	44.17	-60.15	0.08	-60.29	-60.2	-60.15	-60.1	-59.99
-60.06	44.12	1	1.09	1	1	8	7363	0	-45	-45	19.09	0	10	2	19.09	0	221.9	44.12	0.05	44.03	44.09	44.12	44.15	44.21	-60.06	0.05	-60.16	-60.09	-60.06	-60.03	-59.94
-60.03	44.12	1	1.08	1	1	8	7363	0	-53	-53	19.88	0	10	2	19.88	0	222.23	44.12	0.04	44.04	44.09	44.12	44.14	44.2	-60.03	0.05	-60.14	-60.06	-60.03	-60	-59.92
-60.07	44.07	1	1.08	1	1	8	7363	0	-54	-54	13.54	0	10	2	13.54	0	222.57	44.07	0.05	43.98	44.04	44.07	44.1	44.16	-60.07	0.06	-60.19	-60.11	-60.07	-60.04	-59.96
-60.08	44.1	1	1.11	1	1	8	7363	0	-47	-47	16.54	0	10	2	16.54	0	222.9	44.1	0.03	44.04	44.08	44.1	44.12	44.16	-60.08	0.04	-60.17	-60.11	-60.08	-60.06	-59.99
-60.08	44.04	1	1.14	1	1	8	7363	0	-46	-46	10.13	0	10	2	10.13	0	223.23	44.04	0.04	43.96	44.01	44.04	44.07	44.12	-60.08	0.04	-60.16	-60.11	-60.08	-60.05	-60
-60.11	44	1	1.12	1	1	8	7363	0	-1	-1	5.15	1	10	2	5.15	1	223.57	44	0.04	43.92	43.97	44	44.03	44.09	-60.11	0.06	-60.21	-60.15	-60.11	-60.08	-59.99
-60.15	43.99	1	1.11	1	1	8	7363	0	-4	-4	4.38	1	10	2	4.38	1	223.9	43.99	0.04	43.92	43.97	43.99	44.02	44.06	-60.15	0.04	-60.22	-60.18	-60.15	-60.13	-60.08
-60.14	44.05	1	1.14	1	1	8	7363	0	-4	-4	10.64	0	10	2	10.64	0	224.23	44.05	0.04	43.98	44.02	44.05	44.07	44.12	-60.14	0.03	-60.21	-60.16	-60.14	-60.12	-60.07
-60.11	44.07	1	1.1	1	1	8	7363	0	-34	-34	12.86	0	10	2	12.86	0	224.57	44.07	0.05	43.98	44.04	44.07	44.1	44.16	-60.11	0.05	-60.22	-60.15	-60.11	-60.07	-60
-60.14	44.08	1	1.13	1	1	8	7363	0	-50	-50	13.97	0	10	2	13.97	0	224.9	44.08	0.04	44	44.05	44.08	44.11	44.16	-60.14	0.05	-60.23	-60.17	-60.14	-60.11	-60.04
-60.15	44.05	1	1.19	1	1	8	7363	0	-4	-4	10.76	0	10	2	10.76	0	225.23	44.05	0.04	43.98	44.02	44.05	44.08	44.13	-60.15	0.05	-60.24	-60.19	-60.15	-60.12	-60.05
-60.14	43.99	1	1.22	1	1	8	7363	0	-4	-4	4.08	1	10	2	4.08	1	225.57	43.99	0.04	43.92	43.97	43.99	44.01	44.06	-60.14	0.04	-60.21	-60.16	-60.14	-60.11	-60.05
-60.39	44.57	1	1.2	1	1	8	7363	0	-54	-54	71.65	0	10	2	71.65	0	227.57	44.57	0.05	44.47	44.54	44.57	44.6	44.67	-60.4	0.06	-60.53	-60.44	-60.39	-60.36	-60.29
-60.4	44.58	1	1.14	1	1	8	7363	0	-51	-51	72.95	0	10	2	72.95	0	227.9	44.58	0.04	44.49	44.55	44.58	44.61	44.66	-60.4	0.05	-60.5	-60.43	-60.4	-60.37	-60.29
-60.34	44.58	1	1.14	1	1	8	7363	0	-61	-61	71.65	0	10	2	71.65	0	228.23	44.58	0.04	44.51	44.56	44.58	44.61	44.65	-60.34	0.04	-60.42	-60.36	-60.34	-60.32	-60.27
-60.32	44.58	1	1.12	1	1	8	7363	0	-77	-77	71.29	0	10	2	71.29	0	228.57	44.58	0.05	44.49	44.55	44.58	44.61	44.68	-60.32	0.05	-60.43	-60.36	-60.32	-60.29	-60.23
-60.33	44.59	1	1.15	1	1	8	7363	0	-77	-77	72.55	0	10	2	72.55	0	228.9	44.58	0.04	44.5	44.56	44.59	44.61	44.66	-60.33	0.05	-60.41	-60.36	-60.33	-60.3	-60.24
-60.31	44.59	1	1.2	1	1	8	7363	0	-77	-77	72.21	0	10	2	72.21	0	229.23	44.58	0.04	44.51	44.56	44.59	44.61	44.66	-60.31	0.04	-60.39	-60.33	-60.31	-60.28	-60.22
-60.14	43.91	1	1.08	1	1	8	7363	0	-26	-26	4.71	1	10	2	4.71	1	230.9	43.91	0.05	43.83	43.88	43.91	43.94	44.02	-60.14	0.05	-60.23	-60.17	-60.14	-60.11	-60.04
-60.33	44.54	1	1.2	1	1	8	7363	0	-62	-62	67.14	0	10	2	67.14	0	233.9	44.55	0.09	44.38	44.48	44.54	44.61	44.75	-60.34	0.09	-60.53	-60.39	-60.33	-60.28	-60.18
-60.35	44.56	1	1.16	1	1	8	7363	0	-60	-60	69.7	0	10	2	69.7	0	234.23	44.56	0.06	44.44	44.52	44.56	44.59	44.67	-60.35	0.06	-60.47	-60.39	-60.35	-60.31	-60.22
-60.34	44.56	1	1.15	1	1	8	7363	0	-60	-60	69.5	0	10	2	69.5	0	234.57	44.56	0.05	44.46	44.52	44.56	44.59	44.65	-60.34	0.05	-60.45	-60.37	-60.34	-60.3	-60.23
-60.37	44.55	1	1.23	1	1	8	7363	0	-56	-56	69.06	0	10	2	69.06	0	234.9	44.55	0.04	44.47	44.52	44.55	44.58	44.64	-60.37	0.04	-60.46	-60.4	-60.37	-60.34	-60.28
-60.46	44.76	1	1.09	1	1	8	7363	0	-74	-74	93.49	0	8	2	93.49	0	235.9	44.76	0.06	44.63	44.71	44.76	44.8	44.88	-60.46	0.06	-60.58	-60.5	-60.46	-60.42	-60.34
-60.38	44.73	1	1.12	1	1	8	7363	0	-77	-77	88.63	0	8	2	88.63	0	236.23	44.73	0.04	44.65	44.7	44.73	44.76	44.81	-60.38	0.05	-60.48	-60.41	-60.38	-60.35	-60.29
-60.41	44.74	1	1.19	1	1	8	7363	0	-71	-71	90.28	0	10	2	90.28	0	236.57	44.74	0.06	44.62	44.7	44.74	44.78	44.85	-60.41	0.06	-60.52	-60.45	-60.41	-60.37	-60.28
-60.17	44.02	1	1.05	1	1	8	7363	0	-4	-4	8.59	1	10	2	8.59	1	238.23	43.99	0.12	43.75	43.91	44.02	44.08	44.16	-60.17	0.08	-60.32	-60.22	-60.17	-60.11	-60.01
-60.38	44.71	1	1.11	1	1	8	7363	0	-98	-98	86.46	0	10	2	86.46	0	241.23	44.71	0.05	44.61	44.67	44.71	44.74	44.79	-60.38	0.04	-60.46	-60.4	-60.38	-60.36	-60.31
-60.39	44.68	1	1.09	1	1	8	7363	0	-104	-104	83.42	0	10	2	83.42	0	241.57	44.68	0.04	44.59	44.66	44.68	44.71	44.77	-60.39	0.05	-60.48	-60.42	-60.39	-60.36	-60.3
-60.36	44.69	1	1.13	1	1	8	7363	0	-150	-150	83.93	0	10	2	83.93	0	241.9	44.69	0.04	44.61	44.66	44.69	44.71	44.75	-60.36	0.04	-60.44	-60.39	-60.36	-60.33	-60.27
-60.36	44.68	1	1.14	1	1	8	7363	0	-150	-150	82.85	0	8	2	82.85	0	242.23	44.68	0.04	44.6	44.65	44.68	44.71	44.76	-60.36	0.04	-60.45	-60.39	-60.36	-60.33	-60.27
-60.35	44.66	1	1.17	1	1	8	7363	0	-126	-126	80.5	0	9	2	80.5	0	242.57	44.66	0.05	44.57	44.63	44.66	44.69	44.74	-60.35	0.05	-60.45	-60.39	-60.35	-60.32	-60.25
-60.35	44.61	1	1.22	1	1	8	7363	0	-68	-68	75.09	0	10	2	75.09	0	242.9	44.61	0.04	44.52	44.58	44.61	44.64	44.69	-60.35	0.04	-60.44	-60.38	-60.35	-60.33	-60.26
-60.76	44.24	1	1.01	1	1	8	7359	0	-52	-52	59.86	0	10	2	59.86	0	213.25	44.24	0.02	44.2	44.23	44.24	44.26	44.28	-60.76	0.03	-60.81	-60.78	-60.76	-60.74	-60.69
-60.25	43.88	1	1.16	1	1	8	7359	0	-22	-22	13.05	0	10	2	13.05	0	214.25	43.89	0.03	43.84	43.86	43.88	43.91	43.97	-60.26	0.03	-60.32	-60.27	-60.25	-60.24	-60.21
-60.26	43.95	1	1.07	1	1	8	7359	0	-18	-18	10.83	0	10	2	10.83	0	214.58	43.95	0.06	43.82	43.91	43.95	43.99	44.06	-60.24	0.09	-60.4	-60.31	-60.26	-60.2	-60.01
-60.18	43.95	1	1.1	1	1	8	7359	0	-6	-6	4.44	1	10	2	4.44	1	217.58	43.95	0.01	43.93	43.94	43.95	43.95	43.97	-60.18	0.02	-60.21	-60.19	-60.18	-60.17	-60.14
-60.19	43.99	1	1.09	1	1	8	7359	0	-4	-4	6.5	1	10	2	6.5	1	217.91	43.99	0.01	43.96	43.98	43.99	44	44.01	-60.19	0.03	-60.24	-60.21	-60.19	-60.18	-60.13
-60.17	43.98	1	1.09	1	1	8	7359	0	-4	-4	4.55	1	10	2	4.55	1	219.58	43.98	0.01	43.96	43.97	43.98	43.99	44	-60.17	0.01	-60.2	-60.18	-60.17	-60.17	-60.15
-60.74	43.82	1	1.25	1	1	8	7359	0	-38	-38	51.58	0	10	2	51.58	0	222.25	43.82	0.04	43.74	43.8	43.82	43.84	43.89	-60.74	0.05	-60.85	-60.77	-60.74	-60.7	-60.64
-60.76	43.79	1	1.14	1	1	8	7359	0	-35	-35	54.17	0	10	2	54.17	0	222.58	43.79	0.02	43.75	43.78	43.79	43.8	43.83	-60.76	0.03	-60.81	-60.77	-60.76	-60.74	-60.7
-60.77	43.78	1	1.12	1	1	8	7359	0	-46	-46	55.31	0	10	2	55.31	0	222.91	43.78	0.03	43.71	43.75	43.78	43.8	43.85	-60.77	0.04	-60.85	-60.79	-60.77	-60.74	-60.68
-60.75	43.79	1	1.14	1	1	8	7359	0	-35	-35	53.41	0	10	2	53.41	0	223.25	43.79	0.02	43.75	43.77	43.79	43.8	43.83	-60.75	0.02	-60.79	-60.76	-60.75	-60.73	-60.7
-60.7	43.8	1	1.12	1	1	8	7359	0	-52	-52	49.26	0	10	2	49.26	0	223.58	43.81	0.03	43.74	43.78	43.8	43.83	43.87	-60.7	0.03	-60.76	-60.71	-60.7	-60.68	-60.64
-60.68	43.71	1	1.16	1	1	8	7359	0	-57	-57	52.25	0	10	2	52.25	0	223.91	43.72	0.02	43.67	43.7	43.71	43.73	43.76	-60.68	0.02	-60.71	-60.69	-60.68	-60.67	-60.64
-60.18	43.96	1	1.13	1	1	8	7359	0	-4	-4	4.44	1	10	2	4.44	1	231.58	43.96	0.01	43.94	43.96	43.96	43.97	43.99	-60.18	0.02	-60.22	-60.19	-60.18	-60.17	-60.14
-60.9	43.76	1	1.11	1	1	8	7359	0	-14	-14	65.89	0	10	2	65.89	0	234.58	43.76	0.01	43.75	43.76	43.76	43.76	43.77	-60.9	0.01	-60.92	-60.91	-60.9	-60.89	-60.88
-60.84	43.68	1	1.05	1	1	8	7359	0	-51	-51	65.08	0	10	2	65.08	0	234.91	43.68	0.02	43.64	43.67	43.68	43.7	43.73	-60.84	0.03	-60.9	-60.86	-60.84	-60.82	-60.79
-60.93	43.73	1	1.06	1	1	8	7359	0	-28	-28	69.32	0	10	2	69.32	0	235.25	43.73	0.04	43.64	43.7	43.73	43.76	43.81	-60.93	0.07	-61.05	-60.97	-60.93	-60.88	-60.8
-60.92	43.65	1	1.06	1	1	8	7359	0	-59	-59	72.34	0	10	2	72.34	0	235.58	43.65	0.03	43.6	43.63	43.65	43.67	43.71	-60.92	0.05	-61.02	-60.95	-60.92	-60.89	-60.83
-61.02	43.73	1	1.11	1	1	8	7359	0	-46	-46	76.1	0	10	2	76.1	0	235.91	43.73	0.01	43.7	43.72	43.73	43.74	43.75	-61.02	0.02	-61.05	-61.03	-61.02	-61.01	-60.98
-61.07	43.72	1	1.18	1	1	8	7359	0	-34	-34	80.26	0	10	2	80.26	0	236.25	43.72	0.02	43.69	43.71	43.72	43.73	43.76	-61.07	0.02	-61.11	-61.08	-61.07	-61.06	-61.04
-61.16	43.67	1	1.13	1	1	8	7359	0	-44	-44	88.61	0	10	2	88.61	0	236.58	43.67	0.02	43.63	43.66	43.67	43.68	43.72	-61.15	0.03	-61.19	-61.17	-61.16	-61.14	-61.09
-61.11	43.71	1	1.22	1	1	8	7359	0	-42	-42	83.67	0	10	2	83.67	0	236.91	43.71	0.02	43.67	43.7	43.71	43.72	43.75	-61.12	0.04	-61.2	-61.14	-61.11	-61.09	-61.06
-60	43.97	1	1	1	1	8	7359	0	-1	-1	4.61	1	10	2	4.61	1	238.91	43.98	0.01	43.96	43.97	43.97	43.98	43.99	-60	0.02	-60.05	-60.02	-60	-59.99	-59.97
-60.18	43.97	1	1.08	1	1	8	7359	0	-4	-4	4.71	1	10	2	4.71	1	239.91	43.97	0.03	43.91	43.95	43.97	43.99	44.03	-60.18	0.04	-60.26	-60.21	-60.18	-60.15	-60.1
-60.19	43.96	1	1.18	1	1	8	7359	0	-4	-4	5.24	1	10	2	5.24	1	240.91	43.96	0.01	43.95	43.96	43.96	43.97	43.97	-60.2	0.02	-60.24	-60.21	-60.19	-60.18	-60.16
-60.67	43.58	1	1.12	1	1	8	7359	0	-94	-94	60.52	0	10	2	60.52	0	242.91	43.59	0.06	43.49	43.55	43.58	43.62	43.72	-60.67	0.1	-60.85	-60.73	-60.67	-60.6	-60.46
-60.63	43.68	1	1.11	1	1	8	7359	0	-59	-59	50.82	0	10	2	50.82	0	243.25	43.68	0.07	43.53	43.63	43.68	43.73	43.8	-60.64	0.08	-60.81	-60.69	-60.63	-60.58	-60.49
-60.68	43.61	1	1.22	1	1	8	7359	0	-76	-76	58.86	0	10	2	58.86	0	243.58	43.61	0.04	43.55	43.58	43.61	43.63	43.7	-60.69	0.05	-60.82	-60.72	-60.68	-60.65	-60.61
-60.87	43.71	1	1.17	1	1	8	7359	0	-40	-40	65.75	0	10	2	65.75	0	243.91	43.71	0.01	43.7	43.71	43.71	43.71	43.72	-60.87	0.02	-60.89	-60.88	-60.87	-60.86	-60.81
