# Supplementary material for: Behavioral signature of intraspecific competition and density dependence in colony-breeding marine predators
Source: Ecol Evol. 2013 Sep 12;3(11):3838–54. doi: 10.1002/ece3.754 (PMC3810878; doi:10.1002/ece3.754)
Supplement: Supplementary file 2 [file ece30003-3838-SD2.tar › runayoy_kernelrand_e.m]

function [oarea, farea, marea] = runayoy_kernelrand_e(month,randp)

%Set parameters
%rand
res = 100;
h = .075;
adultsex=2;   %  Sex to compare with juveniles 1 = male; 2 = female
odensity=0.02;  %% density at which overlap is considered significant.  0.1 corisponds to the 90% density region, 0.015 the 98.5% density region.

% load and condition juvenile data (data not provided)
% To analyze your own data, condition data so that is a 4 by N matrix, with N being the total number of locations.  The columns should include [longitude, latitude, month, animalid] in this order.  A 5th column set to all ones should then be ajoined as the last column.  Replace these bits of code with the code used to load and condition your data but ensure that the matrices and vectors receive the same name for seamless analysis. 
  
yoydata=csvread('yoyprep_august.csv',1,0);  %%% yoyprep.csv is in the seals directory in the matfiles directory
yoydatam=yoydata(find(yoydata(:,7)==month),:);
sealmtrx1=[yoydatam(:,1) yoydatam(:,2) yoydatam(:,7) yoydatam(:,8) ones(length(yoydatam(:,8)),1)];


%load and condition adult data  (data not provided) - repeat instructions above for your second group of comparison animals.
adultdata=csvread('adultsrandprep_august.csv',1,0);
adultdatam=adultdata(find(adultdata(:,7)==month),:);  % select the correct month
adultdatams=[adultdatam(:,1) adultdatam(:,2) adultdatam(:,7) adultdatam(:,8) adultdatam(:,15)]; % pull out only the data needed
adatasex =adultdatams(find(adultdatams(:,5)==adultsex),:);
adatasex(:,5) = ones(length(adatasex(:,4)),1).*2;

sealmtrx=[sealmtrx1;adatasex];

smtrxlngth = length(sealmtrx);
  
      for i=1:smtrxlngth
         if sealmtrx(i,5)==1
     x(i) = sealmtrx(i,1)+(0.5-rand)*0.005;
     y(i) = sealmtrx(i,2)+(0.5-rand)*0.005;
    end
    end
    xnr = x';
    ynr = y';
    
malelngth = length(y);


    for i=malelngth:smtrxlngth
    if sealmtrx(i,5)==2 
     fx(i-malelngth) = sealmtrx(i,1)+(0.5-rand)*0.05;  %remove the f for no sex segragation
     fy(i-malelngth) = sealmtrx(i,2)+(0.5-rand)*0.05;
    end
    end    
    fxnr = fx';
    fynr = fy';
    
maleid = sealmtrx(1:malelngth,4);    
femaleid = sealmtrx(malelngth+1:smtrxlngth,4);
females = unique(femaleid);
males = unique(maleid);

totid = unique(sealmtrx(1:smtrxlngth,4));
tot =  length(totid);
fems = length(females);
mals = length(males);

sexy  = [ones(fems,1); zeros(mals,1)] +1;
reord = rand(size(totid));
bondo = [totid, reord];

rndsls = sortrows(bondo, 2);
rndsls = rndsls(:,1);

newsex = [rndsls, sexy];

smtrxrnd = sealmtrx;
for i = 1:tot
    for j = 1:smtrxlngth
        if smtrxrnd(j, 4) == newsex(i,1)
            smtrxrnd(j,5) = newsex(i,2);
        end
    end
end

smtrxrnd = sortrows(smtrxrnd, 5);

sealmtrx = smtrxrnd;
srndl = length(smtrxrnd);
    
    for i=1:srndl
         if smtrxrnd(i,5)==1
     x(i) = smtrxrnd(i,1);
     y(i) = smtrxrnd(i,2);
    end
    end
    
maxx = max(sealmtrx(:,1));
minx = min(sealmtrx(:,1));
maxy = max(sealmtrx(:,2));
miny = min(sealmtrx(:,2));


malelngth = length(y);


    for i=malelngth+1:srndl
    if smtrxrnd(i,5)==2 
     fx(i-malelngth) = smtrxrnd(i,1);  %remove the f for no sex segragation
     fy(i-malelngth) = smtrxrnd(i,2);
    end
    end
    x=x';
    y=y';
    fx=fx';
    fy=fy';

%Determine number of animals used to create kernels
femalelngth = length(fy);
maleid = sealmtrx(1:malelngth,4);
femaleid = sealmtrx(malelngth+1:smtrxlngth,4);
nfemale = num2str(length(unique(femaleid)));
nmale   = num2str(length(unique(maleid)));
malepoints = malelngth;
maleNstr = num2str(malepoints);
femalepoints = femalelngth;
femaleNstr = num2str(femalepoints);
maleyear = sealmtrx(1:malelngth,1);
femaleyear = sealmtrx(malelngth+1:smtrxlngth,1);   
fyears   = num2str(length(unique(femaleyear)));
myears   = num2str(length(unique(maleyear)));    
   
if randp == 0

    [f_af,af,bf]=m_kernel_are(fx,fy,h,res, maxy, miny, maxx, minx);
    [f_a,a,b]=m_kernel_are(x,y,h,res, maxy, miny, maxx, minx);
    
elseif randp == 1
    
    [f_af,af,bf]=m_kernel_are(fx,fy,h,res, maxy, miny, maxx, minx);
    [f_a,a,b]=m_kernel_are(x,y,h,res, maxy, miny, maxx, minx);
end
    
    ncf = f_af./(max(max(f_af)));
    ncm = f_a./(max(max(f_a)));
    dude = find(ncf>0.015);
    
    %%%Remove this section of code to get a multiplicative overlap
    ncf(find(ncf>odensity)) = 1;
    ncf(find(ncf<1))=0;
    ncm(find(ncm>odensity)) = 1;
    ncm(find(ncm<1))=0;
    %%%End additive code section
    
    overlap = ncf.*ncm;
    overlap = sqrt(overlap);
    
    
    fla=[.15 .15];  %i.e. .01 corresponds to the 99% contour interval 
    v_a=fla*max(max(overlap));
    
    totsize = size(overlap);
    numcells = totsize(1)*totsize(2);
    
    oarea = length(find(overlap>0.015))./numcells;
    farea = length(find(ncf > 0.015))./numcells;
    marea = length(find(ncm > 0.015))./numcells;
    

    
