# Supplementary material for: Behavioral signature of intraspecific competition and density dependence in colony-breeding marine predators
Source: Ecol Evol. 2013 Sep 12;3(11):3838–54. doi: 10.1002/ece3.754 (PMC3810878; doi:10.1002/ece3.754)
Supplement: Supplementary file 2 [file ece30003-3838-SD2.tar › run_kernel_anomoly.m]

%%% launch script for kernel density overlap analysis.  Call this file once to run the entire analysis.  Analysis runs under Matlab. 

% Calls the matlab subroutines:

% a_yoyssrand.m:  This function has input varibles of nsamp (number of permutations) and 1-12, a numeric value for month
% allowing the data to be indexed and grouped by month.  In the original analysis, this is called 8 times to make kernels for June - January.  With this package, only data for the month of August are provided.

% runayoy_kernelrand.m:  Is called by a_yoyssrand.m. Data are loaded at this stage (only data from the month of August provided with this package).  This function does the randomization by selecting sets of points from the two real groups to be compared and then assigning then randomly (at the level of whole tracks) to one of two null kernels. Then calls m_kernel_ar.m to compute the kernels.  m_kernel_ar.m reports back a matrix representing the kernels, and these are then measured to calculate overlap.

%This will report back rmtrix, which is the size of the overlap for each random permutation, and a p value, which is essentially the position of the real overlap on the list of null overlaps.  If fewer than 5% of the null overlaps are smaller than the true overlap, spatial segregation is significant. 

% m_kernel_ar.m: Does the kernel calculations for each randomly shuffled dataset.

% No plotting software are included with this analysis package.  Mapping and overlap images were done in the manuscript using the M_map package http://www.eos.ubc.ca/~rich/map.html, written and maintained by Rich Pawlowicz, in Matlab.

%Set number of permutations
nsamp=1000;

[pvalue, rmtrix]=a_yoyssrand_e(nsamp,8);
aug=rmtrix;
augp=pvalue;
close(gcf)
