# Supplementary material for: Behavioral signature of intraspecific competition and density dependence in colony-breeding marine predators
Source: Ecol Evol. 2013 Sep 12;3(11):3838–54. doi: 10.1002/ece3.754 (PMC3810878; doi:10.1002/ece3.754)
Supplement: Supplementary file 3 [file ece30003-3838-SD3.txt]

Appendix 1: Supplemental Figures & Tables
  43oN 
  44oN 
  45oN 
a
  62oW   61oW   60oW   59oW   58oW   57oW 
  43oN 
  44oN 
  45oN 
b
Figure A-1. Kernel density anomaly plot for June. Cold colors and white points represent YOY; warm
colors and black points adults. Panel a) adult females vs YOY, Panel b) adult males vs YOY.
1  43oN 
  44oN 
  45oN 
a
  62oW   61oW   60oW   59oW   58oW   57oW 
  43oN 
  44oN 
  45oN 
b
Figure A-2. Kernel density anomaly plot for July. Cold colours and white points represent YOY; warm
colours and black points adults. Panel a) adult females vs YOY, Panel b) adult males vs YOY.
2  43oN 
  44oN 
  45oN 
a
  62oW   61oW   60oW   59oW   58oW   57oW 
  43oN 
  44oN 
  45oN 
b
Figure A-3. Kernel density anomaly plot for August. Cold colours and white points represent YOY; warm
colours and black points adults. Panel a) adult females vs YOY, Panel b) adult males vs YOY.
3  43oN 
  44oN 
  45oN 
a
  62oW   61oW   60oW   59oW   58oW   57oW 
  43oN 
  44oN 
  45oN 
b
Figure A-4. Kernel density anomaly plot for September. Cold colours and white points represent YOY;
warm colours and black points adults. Panel a) adult females vs YOY, Panel b) adult males vs YOY.
4  43oN 
  44oN 
  45oN 
a
  62oW   61oW   60oW   59oW   58oW   57oW 
  43oN 
  44oN 
  45oN 
b
Figure A-5. Kernel density anomaly plot for October. Cold colours and white points represent YOY; warm
colours and black points adults. Panel a) adult females vs YOY, Panel b) adult males vs YOY.
5  43oN 
  44oN 
  45oN 
a
  62oW   61oW   60oW   59oW   58oW   57oW 
  43oN 
  44oN 
  45oN 
b
Figure A-6. Kernel density anomaly plot for November. Cold colours and white points represent YOY;
warm colours and black points adults. Panel a) adult females vs YOY, Panel b) adult males vs YOY.
6  43oN 
  44oN 
  45oN 
a
  62oW   61oW   60oW   59oW   58oW   57oW 
  43oN 
  44oN 
  45oN 
b
Figure A-7. Kernel density anomaly plot for December. Cold colours and white points represent YOY;
warm colours and black points adults. Panel a) adult females vs YOY, Panel b) adult males vs YOY.
7  43oN 
  44oN 
  45oN 
a
  62oW   61oW   60oW   59oW   58oW   57oW 
  43oN 
  44oN 
  45oN 
b
Figure A-8. Kernel density anomaly plot for January. Cold colours and white points represent YOY; warm
colours and black points adults. Panel a) adult females vs YOY, Panel b) adult males vs YOY.
8  43oN 
  44oN 
  45oN 
a
  62oW   61oW   60oW   59oW   58oW   57oW 
  43oN 
  44oN 
  45oN 
b
Figure A-9. Kernel density anomaly plot for February. Cold colours and white points represent YOY;
warm colours and black points adults. Panel a) adult females vs YOY, Panel b) adult males vs YOY.
9  43oN 
  44oN 
  45oN 
a
  62oW   61oW   60oW   59oW   58oW   57oW 
  43oN 
  44oN 
  45oN 
b
Figure A-10. Kernel density anomaly plot for March. Cold colours and white points represent YOY; warm
colours and black points adults. Panel a) adult females vs YOY, Panel b) adult males vs YOY.
10Table A-1. Max dive depth, Max dive depth of bins with dives > 50 m, and mean dive duration, estimated
for each group by month (vs. season as in the main text).
Average Duration
(min)
Females Males Sub-Adults YOY
June 4:2 0:3 3:9 0:4 2:9 0:3 1:9 0:2
July 5:6 0:4 4:6 0:6 2:9 0:4 2:0 0:2
August 5:8 0:5 5:7 0:7 3:5 0:4 2:2 0:2
September 5:4 0:5 5:4 0:7 3:8 0:5 2:2 0:3
October 5:6 0:4 5:0 0:4 3:6 0:4 2:3 0:2
November 5:0 0:3 4:7 0:4 3:3 0:3 2:1 0:2
December 4:9 0:3 4:7 0:5 3:7 0:4 2:4 0:2
January 5:2 0:4 3:3 0:4 4:0 0:5 2:5 0:3
February 5:3 0:5 4:0 0:6 4:7 0:7 2:6 0:3
March 5:2 0:4 3:8 0:4 4:7 0:8 2:5 0:4
Max Depth (m) Females Males Sub-Adults YOY
June 72:4 7 79:7 12 61:5 10 66:4 8
July 54:7 9 72:3 17 47:8 12 51:9 10
August 37:3 6 63:9 16 52:8 13 51:7 10
September 38:8 7 69:6 18 44:3 12 60:7 12
October 62:5 10 69:6 16 48:3 12 55:9 10
November 61:7 6 73:2 26 50:4 16 47:8 6
December 55:1 7 71:1 13 64:5 13 64:1 10
January 78:8 9 52:3 10 80:0 10 70:1 11
February 74:7 10 97:1 21 83:4 17 75:3 13
March 46:1 8 96:4 29 70:0 18 72:5 18
Max Depth (bins
< 50 m excluded)
Females Males Sub-Adults YOY
June 94:6 7 93:3 11 79:9 10 71:1 7
July 95:9 8 92:0 11 80:7 110 70:1 7
August 86:4 8 93:9 12 81:3 10 69:2 7
September 90:9 9 90:3 13 74:1 11 73:1 9
October 87:1 8 86:6 11 81:6 12 67:4 7
November 83:2 7 85:6 10 85:5 11 67:6 7
December 80:0 7 82:7 10 86:9 12 76:3 8
January 90:4 8 86:8 13 91:1 12 82:7 9
February 95:7 10 117:2 20 92:1 15 84:6 12
March 86:6 11 108:3 23 79:5 16 83:2 15
11
